# Supplementary material for: 9,9-Dimethyl-12-phenyl-8,9-dihydro-12H-benzo[a]xanthen-11(10H)-one
Source: Acta Crystallogr Sect E Struct Rep Online. 2009 Nov 7;65(Pt 12):o3020. doi: 10.1107/S1600536809046157 (PMC2971999; doi:10.1107/S1600536809046157)
Supplement: Supplementary file 1 [file e-65-o3020-sup1.cif]

##############################################################################
###                                                                        ###
###        Electronic paper (Acta Crystallographica Section E)             ###
###                                                                        ###
##############################################################################
#                                                                            #
# This CIF contains the data in a paper accepted for publication in Acta     #
# Crystallographica Section E. It conforms to the requirements of Notes      #
# for Authors for Section E, and has been peer reviewed under the auspices   #
# of the IUCr Commission on Journals.                                        #
#                                                                            #
# Full details of the Crystallographic Information File format               #
# are given in the paper "The Crystallographic Information File (CIF):       #
# a New Standard Archive File for Crystallography" by S. R. Hall, F. H.      #
# Allen and I. D. Brown [Acta Cryst. (1991), A47, 655-685].                  #
#                                                                            #
# The current version of the core CIF dictionary is obtainable from          #
# ftp://ftp.iucr.org/pub/cif_core.dic. The current version number is 2.4.    #
#                                                                            #
# Software is freely available for graphical display of the structure(s) in  #
# this CIF.  For information consult the CIF home page http://www.iucr.org/  #
# cif/home.html                                                              #
#                                                                            #
# This file may be used for bona fide research purposes within the           #
# scientific community so long as proper attribution is given to the journal # 
# article from which it was obtained.                                        #
#                                                                            #
##############################################################################
                                             
data_I
_audit_creation_method     SHELXL-97
_chemical_name_systematic
;
9,9-Dimethyl-12-phenyl-8,9-dihydro-12<i>H</i>-benzo[<i>a</i>]xanthen-
11(10<i>H</i>)-one
;
_chemical_name_common     ?
_chemical_formula_moiety     'C25 H22 O2'
_chemical_formula_sum     'C25 H22 O2'
_chemical_formula_iupac     'C25 H22 O2'
_chemical_formula_weight     354.43
_chemical_melting_point     ?
_symmetry_cell_setting     Triclinic
_symmetry_space_group_name_H-M     'P -1'
_symmetry_space_group_name_Hall     '-P 1'
loop_
    _symmetry_equiv_pos_as_xyz
    'x, y, z'
    '-x, -y, -z'
_cell_length_a     9.1881(18)
_cell_length_b     9.2317(18)
_cell_length_c     12.866(3)
_cell_angle_alpha     72.78(3)
_cell_angle_beta     80.82(3)
_cell_angle_gamma     62.17(2)
_cell_volume     921.6(3)
_cell_formula_units_Z     2
_cell_measurement_reflns_used     2907
_cell_measurement_theta_min     2.507
_cell_measurement_theta_max     27.849
_cell_measurement_temperature     113(2)
_exptl_crystal_description     prism
_exptl_crystal_colour     colourless
_exptl_crystal_size_max     0.20
_exptl_crystal_size_mid     0.18
_exptl_crystal_size_min     0.14
_exptl_crystal_density_diffrn     1.277
_exptl_crystal_density_meas     ?
_exptl_crystal_density_method     'not measured'
_exptl_crystal_F_000     376
_exptl_absorpt_coefficient_mu     0.079
_exptl_absorpt_correction_type     multi-scan
_exptl_absorpt_process_details     '(CrystalClear; Rigaku/MSC, 2005)'
_exptl_absorpt_correction_T_min     0.9843
_exptl_absorpt_correction_T_max     0.9890
_exptl_special_details
;
;
_diffrn_ambient_temperature     113(2)
_diffrn_radiation_type     MoK\a
_diffrn_radiation_wavelength     0.71073
_diffrn_radiation_source     'rotating anode'
_diffrn_radiation_monochromator     confocal
_diffrn_measurement_device_type     'Rigaku Saturn CCD area-detector'
_diffrn_measurement_method     '\w and \f'
_diffrn_detector_area_resol_mean     7.31
_diffrn_reflns_number     8318
_diffrn_reflns_av_R_equivalents     0.0270
_diffrn_reflns_av_sigmaI/netI     0.0510
_diffrn_reflns_theta_min     2.51
_diffrn_reflns_theta_max     27.85
_diffrn_reflns_theta_full     25.00
_diffrn_measured_fraction_theta_max     0.980
_diffrn_measured_fraction_theta_full     0.992
_diffrn_reflns_limit_h_min     -12
_diffrn_reflns_limit_h_max     11
_diffrn_reflns_limit_k_min     -12
_diffrn_reflns_limit_k_max     12
_diffrn_reflns_limit_l_min     -16
_diffrn_reflns_limit_l_max     13
_diffrn_standards_number     0
_diffrn_standards_interval_count     0
_diffrn_standards_interval_time     0
_diffrn_standards_decay_%     0
_refine_special_details
;
Refinement of <i>F</i>^2^ against ALL reflections. The weighted <i>R</i>-factor
<i>wR</i> and goodness of fit <i>S</i> are based on <i>F</i>^2^, conventional
<i>R</i>-factors <i>R</i> are based on <i>F</i>, with <i>F</i> set to zero for
negative <i>F</i>^2^. The threshold expression of <i>F</i>^2^ >
\s(<i>F</i>^2^) is used only for calculating <i>R</i>-factors(gt) <i>etc</i>.
and is not relevant to the choice of reflections for refinement.
<i>R</i>-factors based on <i>F</i>^2^ are statistically about twice as large
as those based on <i>F</i>, and <i>R</i>- factors based on ALL data will be
even larger.
;
_reflns_number_total     4294
_reflns_number_gt     2797
_reflns_threshold_expression     I>2\s(I)
_refine_ls_structure_factor_coef     Fsqd
_refine_ls_matrix_type     full
_refine_ls_R_factor_all     0.0579
_refine_ls_R_factor_gt     0.0395
_refine_ls_wR_factor_gt     0.1057
_refine_ls_wR_factor_ref     0.1137
_refine_ls_goodness_of_fit_ref     0.968
_refine_ls_restrained_S_all     0.968
_refine_ls_number_reflns     4294
_refine_ls_number_parameters     246
_refine_ls_number_restraints     0
_refine_ls_hydrogen_treatment     constr
_refine_ls_weighting_scheme     calc
_refine_ls_weighting_details
                 'calc w=1/[\s^2^(Fo^2^)+(0.0691P)^2^] where P=(Fo^2^+2Fc^2^)/3'
_atom_sites_solution_hydrogens     geom
_atom_sites_solution_primary     direct
_atom_sites_solution_secondary     difmap
_refine_ls_shift/su_max     0.000
_refine_ls_shift/su_mean     0.000
_refine_diff_density_max     0.266
_refine_diff_density_min     -0.259
_refine_ls_extinction_method     none
_refine_ls_extinction_coef     ?
loop_
    _atom_type_symbol
    _atom_type_description
    _atom_type_scat_dispersion_real
    _atom_type_scat_dispersion_imag
    _atom_type_scat_source
    'C' 'C' 0.0033 0.0016
                         'International Tables Vol C Tables 4.2.6.8 and 6.1.1.4'
    'H' 'H' 0.0000 0.0000
                         'International Tables Vol C Tables 4.2.6.8 and 6.1.1.4'
    'O' 'O' 0.0106 0.0060
                         'International Tables Vol C Tables 4.2.6.8 and 6.1.1.4'
_computing_data_collection     'CrystalClear (Rigaku/MSC, 2005)'
_computing_cell_refinement     'CrystalClear (Rigaku/MSC, 2005)'
_computing_data_reduction     'CrystalClear (Rigaku/MSC, 2005)'
_computing_structure_solution     'SHELXS97 (Sheldrick, 2008)'
_computing_structure_refinement     'SHELXL97 (Sheldrick, 2008)'
_computing_molecular_graphics     'SHELXTL (Sheldrick, 2008)'
_computing_publication_material     'SHELXTL (Sheldrick, 2008)'
loop_
    _atom_site_type_symbol
    _atom_site_label
    _atom_site_fract_x
    _atom_site_fract_y
    _atom_site_fract_z
    _atom_site_U_iso_or_equiv
    _atom_site_adp_type
    _atom_site_calc_flag
    _atom_site_refinement_flags
    _atom_site_occupancy
    _atom_site_disorder_assembly
    _atom_site_disorder_group
    O O1 0.80464(10) 0.56824(10) 0.17827(6) 0.0210(2) Uani d . 1 . .
    O O2 1.16069(10) 0.04959(11) 0.40301(7) 0.0304(3) Uani d . 1 . .
    C C1 0.66568(14) 0.56096(15) 0.23792(9) 0.0183(3) Uani d . 1 . .
    C C2 0.51931(15) 0.71327(15) 0.21330(10) 0.0233(3) Uani d . 1 . .
    H H2 0.5195 0.8081 0.1582 0.028 Uiso calc R 1 . .
    C C3 0.37777(14) 0.72247(16) 0.26954(10) 0.0248(3) Uani d . 1 . .
    H H3 0.2786 0.8242 0.2530 0.030 Uiso calc R 1 . .
    C C4 0.37678(14) 0.58228(16) 0.35227(10) 0.0210(3) Uani d . 1 . .
    C C5 0.23201(15) 0.59156(17) 0.41469(10) 0.0258(3) Uani d . 1 . .
    H H5 0.1328 0.6938 0.4003 0.031 Uiso calc R 1 . .
    C C6 0.23318(15) 0.45569(18) 0.49505(10) 0.0268(3) Uani d . 1 . .
    H H6 0.1352 0.4639 0.5361 0.032 Uiso calc R 1 . .
    C C7 0.37922(15) 0.30371(17) 0.51717(10) 0.0240(3) Uani d . 1 . .
    H H7 0.3792 0.2096 0.5731 0.029 Uiso calc R 1 . .
    C C8 0.52136(14) 0.28998(16) 0.45884(9) 0.0203(3) Uani d . 1 . .
    H H8 0.6188 0.1862 0.4748 0.024 Uiso calc R 1 . .
    C C9 0.52538(14) 0.42815(15) 0.37510(9) 0.0175(3) Uani d . 1 . .
    C C10 0.67273(13) 0.41870(14) 0.31377(9) 0.0165(2) Uani d . 1 . .
    C C11 0.83294(13) 0.25608(14) 0.32854(9) 0.0165(3) Uani d . 1 . .
    H H11 0.8452 0.1939 0.4073 0.020 Uiso calc R 1 . .
    C C12 0.97420(13) 0.30107(15) 0.29088(9) 0.0171(3) Uani d . 1 . .
    C C13 1.13999(14) 0.17861(16) 0.33168(9) 0.0193(3) Uani d . 1 . .
    C C14 1.28077(15) 0.22110(17) 0.28404(10) 0.0244(3) Uani d . 1 . .
    H H14A 1.3836 0.1144 0.2888 0.029 Uiso calc R 1 . .
    H H14B 1.2938 0.2853 0.3284 0.029 Uiso calc R 1 . .
    C C15 1.25745(14) 0.32512(16) 0.16526(9) 0.0205(3) Uani d . 1 . .
    C C16 1.09217(14) 0.48479(15) 0.15974(10) 0.0221(3) Uani d . 1 . .
    H H16A 1.1030 0.5620 0.1941 0.027 Uiso calc R 1 . .
    H H16B 1.0646 0.5445 0.0825 0.027 Uiso calc R 1 . .
    C C17 0.95571(14) 0.44364(15) 0.21571(9) 0.0183(3) Uani d . 1 . .
    C C18 0.83235(13) 0.14387(14) 0.26191(9) 0.0167(3) Uani d . 1 . .
    C C19 0.82901(15) -0.01023(15) 0.31132(10) 0.0225(3) Uani d . 1 . .
    H H19 0.8283 -0.0485 0.3885 0.027 Uiso calc R 1 . .
    C C20 0.82669(16) -0.10895(16) 0.24890(11) 0.0283(3) Uani d . 1 . .
    H H20 0.8240 -0.2139 0.2838 0.034 Uiso calc R 1 . .
    C C21 0.82820(15) -0.05570(17) 0.13675(11) 0.0263(3) Uani d . 1 . .
    H H21 0.8265 -0.1235 0.0944 0.032 Uiso calc R 1 . .
    C C22 0.83223(15) 0.09814(16) 0.08610(10) 0.0233(3) Uani d . 1 . .
    H H22 0.8335 0.1358 0.0089 0.028 Uiso calc R 1 . .
    C C23 0.83433(14) 0.19590(15) 0.14836(9) 0.0197(3) Uani d . 1 . .
    H H23 0.8372 0.3007 0.1132 0.024 Uiso calc R 1 . .
    C C24 1.25856(16) 0.21964(16) 0.09293(10) 0.0247(3) Uani d . 1 . .
    H H24A 1.2394 0.2881 0.0175 0.037 Uiso calc R 1 . .
    H H24B 1.1714 0.1834 0.1179 0.037 Uiso calc R 1 . .
    H H24C 1.3655 0.1198 0.0971 0.037 Uiso calc R 1 . .
    C C25 1.39520(16) 0.37858(19) 0.12682(11) 0.0319(3) Uani d . 1 . .
    H H25A 1.5017 0.2776 0.1341 0.048 Uiso calc R 1 . .
    H H25B 1.3928 0.4495 0.1713 0.048 Uiso calc R 1 . .
    H H25C 1.3796 0.4430 0.0504 0.048 Uiso calc R 1 . .
loop_
    _atom_site_aniso_label
    _atom_site_aniso_U_11
    _atom_site_aniso_U_22
    _atom_site_aniso_U_33
    _atom_site_aniso_U_12
    _atom_site_aniso_U_13
    _atom_site_aniso_U_23
    O1 0.0171(4) 0.0158(4) 0.0237(5) -0.0045(3) -0.0001(3) -0.0013(3)
    O2 0.0233(5) 0.0274(5) 0.0263(5) -0.0047(4) -0.0044(4) 0.0036(4)
    C1 0.0162(6) 0.0188(6) 0.0185(6) -0.0062(5) 0.0009(5) -0.0064(5)
    C2 0.0242(6) 0.0158(6) 0.0233(7) -0.0037(5) -0.0038(5) -0.0030(5)
    C3 0.0182(6) 0.0192(6) 0.0289(7) 0.0009(5) -0.0049(5) -0.0085(5)
    C4 0.0170(6) 0.0229(6) 0.0214(6) -0.0044(5) -0.0020(5) -0.0100(5)
    C5 0.0158(6) 0.0306(7) 0.0279(7) -0.0033(5) -0.0016(5) -0.0143(6)
    C6 0.0182(6) 0.0419(8) 0.0238(7) -0.0136(6) 0.0041(5) -0.0150(6)
    C7 0.0244(6) 0.0313(7) 0.0197(6) -0.0144(6) 0.0003(5) -0.0081(5)
    C8 0.0186(6) 0.0233(6) 0.0190(6) -0.0076(5) -0.0012(5) -0.0081(5)
    C9 0.0157(5) 0.0200(6) 0.0162(6) -0.0051(5) -0.0014(4) -0.0079(5)
    C10 0.0159(5) 0.0159(5) 0.0167(6) -0.0043(5) -0.0021(4) -0.0067(5)
    C11 0.0161(5) 0.0141(5) 0.0160(6) -0.0040(4) -0.0015(4) -0.0033(4)
    C12 0.0151(5) 0.0180(6) 0.0171(6) -0.0053(5) -0.0008(4) -0.0065(5)
    C13 0.0181(6) 0.0227(6) 0.0148(6) -0.0058(5) -0.0019(5) -0.0064(5)
    C14 0.0181(6) 0.0323(7) 0.0221(7) -0.0098(5) -0.0034(5) -0.0070(5)
    C15 0.0173(6) 0.0239(6) 0.0207(7) -0.0090(5) 0.0001(5) -0.0069(5)
    C16 0.0223(6) 0.0199(6) 0.0255(7) -0.0108(5) 0.0012(5) -0.0062(5)
    C17 0.0166(6) 0.0184(6) 0.0194(6) -0.0057(5) -0.0012(4) -0.0073(5)
    C18 0.0123(5) 0.0163(5) 0.0195(6) -0.0042(4) 0.0009(4) -0.0060(5)
    C19 0.0248(6) 0.0190(6) 0.0205(6) -0.0087(5) 0.0036(5) -0.0044(5)
    C20 0.0333(7) 0.0208(6) 0.0329(8) -0.0146(6) 0.0086(6) -0.0105(6)
    C21 0.0259(7) 0.0263(7) 0.0317(8) -0.0119(5) 0.0041(5) -0.0164(6)
    C22 0.0226(6) 0.0264(7) 0.0208(6) -0.0098(5) 0.0001(5) -0.0081(5)
    C23 0.0196(6) 0.0181(6) 0.0207(6) -0.0083(5) 0.0003(5) -0.0044(5)
    C24 0.0261(6) 0.0259(7) 0.0205(7) -0.0100(5) 0.0017(5) -0.0079(5)
    C25 0.0240(7) 0.0409(8) 0.0344(8) -0.0176(6) 0.0018(6) -0.0104(7)
_geom_special_details
;
All e.s.d.'s (except the e.s.d. in the dihedral angle between two l.s. planes)
are estimated using the full covariance matrix. The cell e.s.d.'s are taken
into account individually in the estimation of e.s.d.'s in distances, angles
and torsion angles; correlations between e.s.d.'s in cell parameters are only
used when they are defined by crystal symmetry. An approximate (isotropic)
treatment of cell e.s.d.'s is used for estimating e.s.d.'s involving l.s.
planes.
;
loop_
    _geom_bond_atom_site_label_1
    _geom_bond_atom_site_label_2
    _geom_bond_site_symmetry_2
    _geom_bond_distance
    _geom_bond_publ_flag
    O1 C17 . 1.3697(15) ?
    O1 C1 . 1.4002(14) ?
    O2 C13 . 1.2224(15) ?
    C1 C10 . 1.3651(16) ?
    C1 C2 . 1.4116(17) ?
    C2 C3 . 1.3620(17) ?
    C2 H2 . 0.9500 ?
    C3 C4 . 1.4144(18) ?
    C3 H3 . 0.9500 ?
    C4 C5 . 1.4195(17) ?
    C4 C9 . 1.4287(17) ?
    C5 C6 . 1.3659(19) ?
    C5 H5 . 0.9500 ?
    C6 C7 . 1.4062(19) ?
    C6 H6 . 0.9500 ?
    C7 C8 . 1.3689(17) ?
    C7 H7 . 0.9500 ?
    C8 C9 . 1.4167(17) ?
    C8 H8 . 0.9500 ?
    C9 C10 . 1.4328(16) ?
    C10 C11 . 1.5210(16) ?
    C11 C12 . 1.5084(16) ?
    C11 C18 . 1.5298(17) ?
    C11 H11 . 1.0000 ?
    C12 C17 . 1.3367(16) ?
    C12 C13 . 1.4730(17) ?
    C13 C14 . 1.5104(17) ?
    C14 C15 . 1.5321(17) ?
    C14 H14A . 0.9900 ?
    C14 H14B . 0.9900 ?
    C15 C25 . 1.5262(17) ?
    C15 C24 . 1.5293(18) ?
    C15 C16 . 1.5382(17) ?
    C16 C17 . 1.4932(17) ?
    C16 H16A . 0.9900 ?
    C16 H16B . 0.9900 ?
    C18 C19 . 1.3886(17) ?
    C18 C23 . 1.3964(17) ?
    C19 C20 . 1.3902(19) ?
    C19 H19 . 0.9500 ?
    C20 C21 . 1.3800(19) ?
    C20 H20 . 0.9500 ?
    C21 C22 . 1.3916(18) ?
    C21 H21 . 0.9500 ?
    C22 C23 . 1.3805(18) ?
    C22 H22 . 0.9500 ?
    C23 H23 . 0.9500 ?
    C24 H24A . 0.9800 ?
    C24 H24B . 0.9800 ?
    C24 H24C . 0.9800 ?
    C25 H25A . 0.9800 ?
    C25 H25B . 0.9800 ?
    C25 H25C . 0.9800 ?
loop_
    _geom_angle_atom_site_label_1
    _geom_angle_atom_site_label_2
    _geom_angle_atom_site_label_3
    _geom_angle_site_symmetry_1
    _geom_angle_site_symmetry_3
    _geom_angle
    _geom_angle_publ_flag
    C17 O1 C1 . . 117.38(9) ?
    C10 C1 O1 . . 122.50(10) ?
    C10 C1 C2 . . 123.34(11) ?
    O1 C1 C2 . . 114.16(10) ?
    C3 C2 C1 . . 119.12(11) ?
    C3 C2 H2 . . 120.4 ?
    C1 C2 H2 . . 120.4 ?
    C2 C3 C4 . . 120.76(11) ?
    C2 C3 H3 . . 119.6 ?
    C4 C3 H3 . . 119.6 ?
    C3 C4 C5 . . 121.59(11) ?
    C3 C4 C9 . . 119.45(11) ?
    C5 C4 C9 . . 118.96(11) ?
    C6 C5 C4 . . 120.98(12) ?
    C6 C5 H5 . . 119.5 ?
    C4 C5 H5 . . 119.5 ?
    C5 C6 C7 . . 120.07(12) ?
    C5 C6 H6 . . 120.0 ?
    C7 C6 H6 . . 120.0 ?
    C8 C7 C6 . . 120.65(12) ?
    C8 C7 H7 . . 119.7 ?
    C6 C7 H7 . . 119.7 ?
    C7 C8 C9 . . 121.00(11) ?
    C7 C8 H8 . . 119.5 ?
    C9 C8 H8 . . 119.5 ?
    C8 C9 C4 . . 118.34(11) ?
    C8 C9 C10 . . 122.35(10) ?
    C4 C9 C10 . . 119.31(11) ?
    C1 C10 C9 . . 117.94(10) ?
    C1 C10 C11 . . 119.67(10) ?
    C9 C10 C11 . . 122.36(10) ?
    C12 C11 C10 . . 108.68(9) ?
    C12 C11 C18 . . 109.88(10) ?
    C10 C11 C18 . . 110.04(10) ?
    C12 C11 H11 . . 109.4 ?
    C10 C11 H11 . . 109.4 ?
    C18 C11 H11 . . 109.4 ?
    C17 C12 C13 . . 118.84(11) ?
    C17 C12 C11 . . 121.87(10) ?
    C13 C12 C11 . . 119.12(10) ?
    O2 C13 C12 . . 120.62(11) ?
    O2 C13 C14 . . 121.87(11) ?
    C12 C13 C14 . . 117.49(10) ?
    C13 C14 C15 . . 113.72(10) ?
    C13 C14 H14A . . 108.8 ?
    C15 C14 H14A . . 108.8 ?
    C13 C14 H14B . . 108.8 ?
    C15 C14 H14B . . 108.8 ?
    H14A C14 H14B . . 107.7 ?
    C25 C15 C24 . . 109.07(11) ?
    C25 C15 C14 . . 110.56(11) ?
    C24 C15 C14 . . 109.76(11) ?
    C25 C15 C16 . . 108.86(11) ?
    C24 C15 C16 . . 111.11(10) ?
    C14 C15 C16 . . 107.46(10) ?
    C17 C16 C15 . . 112.02(10) ?
    C17 C16 H16A . . 109.2 ?
    C15 C16 H16A . . 109.2 ?
    C17 C16 H16B . . 109.2 ?
    C15 C16 H16B . . 109.2 ?
    H16A C16 H16B . . 107.9 ?
    C12 C17 O1 . . 122.42(11) ?
    C12 C17 C16 . . 125.56(11) ?
    O1 C17 C16 . . 111.98(10) ?
    C19 C18 C23 . . 118.23(12) ?
    C19 C18 C11 . . 121.73(10) ?
    C23 C18 C11 . . 120.04(11) ?
    C18 C19 C20 . . 120.59(12) ?
    C18 C19 H19 . . 119.7 ?
    C20 C19 H19 . . 119.7 ?
    C21 C20 C19 . . 120.56(12) ?
    C21 C20 H20 . . 119.7 ?
    C19 C20 H20 . . 119.7 ?
    C20 C21 C22 . . 119.49(13) ?
    C20 C21 H21 . . 120.3 ?
    C22 C21 H21 . . 120.3 ?
    C23 C22 C21 . . 119.78(12) ?
    C23 C22 H22 . . 120.1 ?
    C21 C22 H22 . . 120.1 ?
    C22 C23 C18 . . 121.36(11) ?
    C22 C23 H23 . . 119.3 ?
    C18 C23 H23 . . 119.3 ?
    C15 C24 H24A . . 109.5 ?
    C15 C24 H24B . . 109.5 ?
    H24A C24 H24B . . 109.5 ?
    C15 C24 H24C . . 109.5 ?
    H24A C24 H24C . . 109.5 ?
    H24B C24 H24C . . 109.5 ?
    C15 C25 H25A . . 109.5 ?
    C15 C25 H25B . . 109.5 ?
    H25A C25 H25B . . 109.5 ?
    C15 C25 H25C . . 109.5 ?
    H25A C25 H25C . . 109.5 ?
    H25B C25 H25C . . 109.5 ?
loop_
    _geom_torsion_atom_site_label_1
    _geom_torsion_atom_site_label_2
    _geom_torsion_atom_site_label_3
    _geom_torsion_atom_site_label_4
    _geom_torsion_site_symmetry_1
    _geom_torsion_site_symmetry_2
    _geom_torsion_site_symmetry_3
    _geom_torsion_site_symmetry_4
    _geom_torsion
    _geom_torsion_publ_flag
    C17 O1 C1 C10 . . . . -15.68(17) ?
    C17 O1 C1 C2 . . . . 163.81(11) ?
    C10 C1 C2 C3 . . . . 2.0(2) ?
    O1 C1 C2 C3 . . . . -177.51(11) ?
    C1 C2 C3 C4 . . . . 0.5(2) ?
    C2 C3 C4 C5 . . . . 177.48(13) ?
    C2 C3 C4 C9 . . . . -1.5(2) ?
    C3 C4 C5 C6 . . . . -179.36(13) ?
    C9 C4 C5 C6 . . . . -0.4(2) ?
    C4 C5 C6 C7 . . . . 0.1(2) ?
    C5 C6 C7 C8 . . . . 0.0(2) ?
    C6 C7 C8 C9 . . . . 0.19(19) ?
    C7 C8 C9 C4 . . . . -0.50(18) ?
    C7 C8 C9 C10 . . . . 178.98(12) ?
    C3 C4 C9 C8 . . . . 179.59(11) ?
    C5 C4 C9 C8 . . . . 0.59(18) ?
    C3 C4 C9 C10 . . . . 0.09(18) ?
    C5 C4 C9 C10 . . . . -178.91(12) ?
    O1 C1 C10 C9 . . . . 176.12(11) ?
    C2 C1 C10 C9 . . . . -3.32(19) ?
    O1 C1 C10 C11 . . . . -5.42(18) ?
    C2 C1 C10 C11 . . . . 175.13(11) ?
    C8 C9 C10 C1 . . . . -177.25(11) ?
    C4 C9 C10 C1 . . . . 2.23(18) ?
    C8 C9 C10 C11 . . . . 4.34(18) ?
    C4 C9 C10 C11 . . . . -176.19(11) ?
    C1 C10 C11 C12 . . . . 24.78(15) ?
    C9 C10 C11 C12 . . . . -156.83(11) ?
    C1 C10 C11 C18 . . . . -95.58(13) ?
    C9 C10 C11 C18 . . . . 82.81(14) ?
    C10 C11 C12 C17 . . . . -26.92(16) ?
    C18 C11 C12 C17 . . . . 93.53(13) ?
    C10 C11 C12 C13 . . . . 157.90(11) ?
    C18 C11 C12 C13 . . . . -81.65(13) ?
    C17 C12 C13 O2 . . . . 177.56(12) ?
    C11 C12 C13 O2 . . . . -7.11(18) ?
    C17 C12 C13 C14 . . . . -0.99(17) ?
    C11 C12 C13 C14 . . . . 174.34(11) ?
    O2 C13 C14 C15 . . . . 150.16(12) ?
    C12 C13 C14 C15 . . . . -31.31(16) ?
    C13 C14 C15 C25 . . . . 174.07(11) ?
    C13 C14 C15 C24 . . . . -65.56(14) ?
    C13 C14 C15 C16 . . . . 55.38(14) ?
    C25 C15 C16 C17 . . . . -169.02(10) ?
    C24 C15 C16 C17 . . . . 70.84(13) ?
    C14 C15 C16 C17 . . . . -49.25(14) ?
    C13 C12 C17 O1 . . . . -176.11(11) ?
    C11 C12 C17 O1 . . . . 8.69(19) ?
    C13 C12 C17 C16 . . . . 6.36(19) ?
    C11 C12 C17 C16 . . . . -168.84(11) ?
    C1 O1 C17 C12 . . . . 14.15(18) ?
    C1 O1 C17 C16 . . . . -168.01(10) ?
    C15 C16 C17 C12 . . . . 20.60(18) ?
    C15 C16 C17 O1 . . . . -157.15(10) ?
    C12 C11 C18 C19 . . . . 127.33(11) ?
    C10 C11 C18 C19 . . . . -113.03(12) ?
    C12 C11 C18 C23 . . . . -53.01(13) ?
    C10 C11 C18 C23 . . . . 66.63(13) ?
    C23 C18 C19 C20 . . . . -0.39(17) ?
    C11 C18 C19 C20 . . . . 179.28(11) ?
    C18 C19 C20 C21 . . . . 0.21(19) ?
    C19 C20 C21 C22 . . . . 0.06(18) ?
    C20 C21 C22 C23 . . . . -0.13(18) ?
    C21 C22 C23 C18 . . . . -0.05(18) ?
    C19 C18 C23 C22 . . . . 0.31(16) ?
    C11 C18 C23 C22 . . . . -179.36(10) ?
loop_
    _geom_hbond_atom_site_label_D
    _geom_hbond_atom_site_label_H
    _geom_hbond_atom_site_label_A
    _geom_hbond_site_symmetry_A
    _geom_hbond_distance_DH
    _geom_hbond_distance_HA
    _geom_hbond_distance_DA
    _geom_hbond_angle_DHA
    C8 H8 O2 2_756 0.95 2.49 3.366(2) 153.7
data_global
_journal_date_recd_electronic     2009-10-27
_journal_date_accepted     2009-11-03
_journal_name_full     'Acta Crystallographica, Section E'
_journal_year     2009
_journal_volume     65
_journal_issue     12
_journal_page_first     o3020
_journal_page_last     o3020
_journal_paper_category     QO
_journal_coeditor_code     RZ2384
_publ_contact_author_name     'Zang Hong-Jun'
_publ_contact_author_address
;
School of Materials and Chemical Engineering and
Key Laboratory of Hollow Fiber Membrane Materials &
Membrane Process,
Tianjin Polytechnic University, Tianjin 300160,
People's Republic of China
;
_publ_contact_author_email     chemhong@126.com
_publ_contact_author_fax     '8622 2452 8054'
_publ_contact_author_phone     '8622 2452 8359'
_publ_section_title
;\
9,9-Dimethyl-12-phenyl-8,9-dihydro-12<i>H</i>-benzo[<i>a</i>]xanthen-\
11(10<i>H</i>)-one
;
loop_
    _publ_author_name
    _publ_author_address
    'Zhang, Yong'
;
School of Materials and Chemical Engineering
and Key Laboratory of Hollow Fiber Membrane Materials Membrane Process
Tianjin Polytechnic University, Tianjin 300160,
People's Republic of China
;
    'Zang, Hong-Jun'
;
School of Materials and Chemical Engineering
and Key Laboratory of Hollow Fiber Membrane Materials Membrane Process
Tianjin Polytechnic University, Tianjin 300160,
People's Republic of China
;
    'Cheng, Bo-Wen'
;
School of Materials and Chemical Engineering
and Key Laboratory of Hollow Fiber Membrane Materials Membrane Process
Tianjin Polytechnic University, Tianjin 300160,
People's Republic of China
;
