# Supplementary material for: 9,9-Dimethyl-12-phenyl-8,9-dihydro-12H-benzo[a]xanthen-11(10H)-one
Source: Acta Crystallogr Sect E Struct Rep Online. 2009 Nov 7;65(Pt 12):o3020. doi: 10.1107/S1600536809046157 (PMC2971999; doi:10.1107/S1600536809046157)
Supplement: Supplementary file 2 [file e-65-o3020-Isup2.hkl]

# 
# h,k,l, Fc-squared, Fo-squared, sigma(Fo-squared) and status flag 
# 
data_I
_shelx_title ' r90618e in P-1' 
_shelx_refln_list_code          4 
_shelx_F_calc_maximum       78.68 
_exptl_crystal_F_000       376.00 
_reflns_d_resolution_high  0.7607 
 
loop_ 
 _symmetry_equiv_pos_as_xyz 
 'x, y, z' 
 '-x, -y, -z' 
 
_cell_length_a     9.1881 
_cell_length_b     9.2317 
_cell_length_c    12.8664 
_cell_angle_alpha  72.784 
_cell_angle_beta   80.819 
_cell_angle_gamma  62.166 
 
_shelx_F_squared_multiplier     1.000 
 
loop_ 
 _refln_index_h 
 _refln_index_k 
 _refln_index_l 
 _refln_F_squared_calc 
 _refln_F_squared_meas 
 _refln_F_squared_sigma 
 _refln_observed_status 
   1   0   0      126.67      112.57      1.36 o 
   3   0   0     3574.17     3029.70     46.12 o 
   4   0   0      252.20      242.68      3.30 o 
   5   0   0      542.50      561.95      6.93 o 
   6   0   0      879.44      873.98     14.04 o 
   7   0   0        4.21        5.50      1.99 o 
   8   0   0       13.11       15.70      3.65 o 
   9   0   0      445.64      457.63      9.58 o 
  10   0   0       55.07       53.32      3.26 o 
 -10   1   0       10.51       12.81      2.81 o 
  -9   1   0      186.98      172.39      6.07 o 
  -8   1   0       55.31       41.95      3.29 o 
  -7   1   0       58.99       58.27      3.04 o 
  -6   1   0      108.21      112.16      1.81 o 
  -5   1   0      171.46      181.19      4.81 o 
  -4   1   0      194.67      210.04      6.20 o 
  -3   1   0     3853.12     3604.09     17.02 o 
  -2   1   0     1212.86     1125.54      7.31 o 
   1   1   0      390.28      345.56      7.39 o 
   2   1   0       59.03       60.67      1.19 o 
   3   1   0     1008.77      915.12     13.06 o 
   4   1   0      597.36      607.87      5.07 o 
   5   1   0        0.73        1.26      1.12 o 
   6   1   0      874.78      855.85     39.04 o 
   7   1   0     1669.37     1608.59     16.94 o 
   8   1   0       75.97       79.01      3.63 o 
   9   1   0      138.20      137.46     11.74 o 
  10   1   0       20.77       16.53      2.32 o 
  11   1   0       47.25       40.23     13.75 o 
  -9   2   0      227.28      252.84      6.29 o 
  -8   2   0      133.82      133.31      4.81 o 
  -7   2   0       18.63       18.63      2.88 o 
  -6   2   0        0.24        0.56      0.84 o 
  -5   2   0       66.34       77.79      3.12 o 
  -4   2   0       12.64       12.45      1.82 o 
  -3   2   0        1.23        7.13      0.80 o 
  -2   2   0       23.11       37.38      1.25 o 
  -1   2   0      959.31      852.90      7.36 o 
   0   2   0        7.84        5.71      2.49 o 
   1   2   0      849.14      726.77     24.60 o 
   2   2   0      402.32      342.59      6.00 o 
   3   2   0      417.92      405.57      5.61 o 
   4   2   0      663.46      660.21      5.11 o 
   5   2   0       37.61       32.67      1.48 o 
   6   2   0       67.47       71.27      2.54 o 
   7   2   0      333.96      332.20     11.04 o 
   8   2   0      230.71      236.97      6.29 o 
   9   2   0        2.97        2.80      1.67 o 
  10   2   0        3.67        2.15      1.51 o 
  11   2   0       42.01       44.62      5.26 o 
  -8   3   0       75.14       80.30      4.25 o 
  -7   3   0       16.59       19.00      3.81 o 
  -6   3   0       58.16       53.43      3.69 o 
  -5   3   0      106.67      123.11      3.83 o 
  -4   3   0      160.45      151.26      4.63 o 
  -3   3   0       87.15       94.00      3.47 o 
  -2   3   0     1066.66     1072.77     23.07 o 
  -1   3   0       51.74       57.14      1.61 o 
   0   3   0       67.07       59.01      1.54 o 
   1   3   0     1643.64     1454.08     17.05 o 
   2   3   0      100.62      110.61      2.24 o 
   3   3   0        4.69        4.88      0.85 o 
   4   3   0     1632.99     1713.34     11.79 o 
   5   3   0     1251.99     1231.53     14.02 o 
   6   3   0      118.13      120.27      3.49 o 
   7   3   0      135.95      136.19      4.04 o 
   8   3   0       10.31        9.35      4.10 o 
   9   3   0       15.62       12.11      2.05 o 
  10   3   0       10.08        7.71      7.87 o 
  11   3   0        6.60        5.29      7.56 o 
  -8   4   0       16.36        9.46      7.37 o 
  -7   4   0       14.73        9.69      4.48 o 
  -6   4   0        0.00        0.03      1.17 o 
  -5   4   0       84.30       98.46      4.35 o 
  -4   4   0        1.11        0.83      0.59 o 
  -3   4   0        8.84        9.82      1.84 o 
  -2   4   0       27.79       28.42      1.74 o 
  -1   4   0       85.42      105.01      2.64 o 
   0   4   0      152.14      151.63      2.98 o 
   1   4   0       15.83       18.71      1.63 o 
   2   4   0       28.63       33.63      2.48 o 
   3   4   0      131.70      127.53      3.12 o 
   4   4   0      292.83      309.37      4.50 o 
   5   4   0       40.46       40.65      1.17 o 
   6   4   0        7.76        8.91      1.16 o 
   7   4   0       40.52       45.76      1.75 o 
   8   4   0       10.52        8.96      2.51 o 
   9   4   0       38.63       36.75      2.40 o 
  10   4   0       97.12       97.27      6.67 o 
  11   4   0       77.29      101.12      7.56 o 
  -7   5   0       30.64       28.30      4.25 o 
  -6   5   0        3.53        2.63      1.46 o 
  -5   5   0       11.54        8.59      3.32 o 
  -4   5   0       66.19       67.26      3.13 o 
  -3   5   0       79.55       87.23      2.83 o 
  -2   5   0       10.62        9.76      1.94 o 
  -1   5   0      115.68      129.05      4.24 o 
   0   5   0        8.50        9.64      2.46 o 
   1   5   0      306.70      311.04      5.95 o 
   2   5   0     1541.61     1530.28     19.76 o 
   3   5   0      452.60      507.12     14.06 o 
   4   5   0       92.12       82.34      6.41 o 
   5   5   0      124.23      122.58      4.64 o 
   6   5   0        0.39        0.64      0.50 o 
   7   5   0        7.76        8.31      0.88 o 
   8   5   0       11.68       17.90      1.87 o 
   9   5   0      102.51       90.31      7.83 o 
  10   5   0        1.86        0.49      2.64 o 
  11   5   0        0.68        1.90      3.15 o 
  -6   6   0       35.60       43.48      3.09 o 
  -5   6   0       16.64       12.61      6.74 o 
  -4   6   0        4.56        3.56      2.04 o 
  -3   6   0       21.37       23.99      3.09 o 
  -2   6   0       97.19       96.56      3.31 o 
  -1   6   0      201.24      207.01      4.67 o 
   0   6   0      351.48      363.14      6.30 o 
   1   6   0       13.76        9.97      3.98 o 
   2   6   0        0.66        1.11      0.98 o 
   3   6   0       65.05       78.70      5.89 o 
   4   6   0        0.26        0.55      1.48 o 
   5   6   0       51.43       45.95      3.59 o 
   6   6   0       56.90       49.26      4.02 o 
   7   6   0        1.13        0.07      2.72 o 
   8   6   0      140.86      135.91     14.85 o 
   9   6   0       28.29       12.05      6.16 o 
  10   6   0       30.22       21.97     17.63 o 
  11   6   0        0.63        1.25      3.57 o 
  -5   7   0        6.15        7.17      3.33 o 
  -4   7   0       12.08        8.04      6.49 o 
  -3   7   0        5.09        5.44      2.29 o 
  -2   7   0      102.36      107.49      4.25 o 
  -1   7   0       32.28       32.62      2.54 o 
   0   7   0      493.76      488.83     10.00 o 
   1   7   0      715.02      730.80     23.27 o 
   2   7   0        4.93        7.21      2.66 o 
   3   7   0       11.56       11.61      3.54 o 
   4   7   0      109.96      118.96      6.97 o 
   5   7   0      269.20      265.88     12.60 o 
   6   7   0      309.77      298.30     11.33 o 
   7   7   0      144.38      145.21      9.95 o 
   8   7   0       12.37       14.31      7.25 o 
   9   7   0        3.34        8.57      7.44 o 
  10   7   0        2.15        3.13      5.45 o 
  11   7   0        6.27        3.87      6.03 o 
  -4   8   0       57.22       67.52      4.45 o 
  -3   8   0        0.50        0.96      1.59 o 
  -2   8   0       36.27       39.17      4.10 o 
  -1   8   0       61.65       61.40      3.28 o 
   0   8   0      306.56      307.58      9.18 o 
   1   8   0      133.78      125.79      5.08 o 
   2   8   0       56.39       52.64      3.30 o 
   3   8   0       31.20       28.55      3.02 o 
   4   8   0        0.80        1.35      1.51 o 
   5   8   0       53.91       50.59      2.99 o 
   6   8   0       55.49       58.22      7.93 o 
   7   8   0        7.05        4.84      6.86 o 
   8   8   0       53.34       57.82      7.64 o 
   9   8   0        8.03        5.66      6.77 o 
  10   8   0       23.71       20.55     16.73 o 
  11   8   0       27.51       27.78      5.09 o 
  -2   9   0       81.90       90.81      4.62 o 
  -1   9   0       21.47       22.49      3.22 o 
   0   9   0        8.61        7.85      3.94 o 
   1   9   0        0.35        1.33      1.14 o 
   2   9   0       68.03       66.97      4.54 o 
   3   9   0        0.18        1.05      1.14 o 
   4   9   0       25.34       32.08      4.55 o 
   5   9   0        2.81        3.51      1.88 o 
   6   9   0        3.69        4.83      2.84 o 
   7   9   0        4.15        4.39      4.92 o 
   8   9   0        6.49        8.38      4.65 o 
   9   9   0        3.12        4.55      5.69 o 
  10   9   0       44.86       51.07      8.13 o 
   0  10   0       20.56       11.15      6.36 o 
   1  10   0       49.28       51.42      3.01 o 
   2  10   0        7.28        4.24      1.73 o 
   3  10   0       79.63       77.62      4.70 o 
   4  10   0       11.63       12.15      5.00 o 
   5  10   0        0.28        0.69      1.36 o 
   6  10   0        6.31        6.83      8.91 o 
   7  10   0        0.81        1.14      1.88 o 
   8  10   0        1.15        1.62      2.61 o 
   9  10   0        0.90        0.91      2.19 o 
   2  11   0       25.85       22.78      4.01 o 
   3  11   0       61.77       69.44      8.98 o 
   4  11   0        9.82        5.91      3.85 o 
   5  11   0        2.12        2.49      3.37 o 
   6  11   0       33.20       29.27      4.17 o 
   7  11   0        2.35        2.96      2.59 o 
   8  11   0        5.08        3.14      1.74 o 
  -7 -11   1        0.78        2.69      2.94 o 
  -6 -11   1        3.49        3.57      2.20 o 
  -5 -11   1       18.67       25.42      4.43 o 
  -4 -11   1       45.41       50.56      6.27 o 
  -3 -11   1       40.62       49.07      5.20 o 
  -9 -10   1       40.97       41.49      5.57 o 
  -8 -10   1        0.18        2.13      2.74 o 
  -7 -10   1        2.48        2.62      3.53 o 
  -6 -10   1        0.18        1.25      1.89 o 
  -5 -10   1       49.55       44.60      3.80 o 
  -4 -10   1      102.35       87.51      3.57 o 
  -3 -10   1       24.27       20.49      2.88 o 
  -2 -10   1        0.84        0.98      1.13 o 
  -1 -10   1       11.30        7.12      4.18 o 
   0 -10   1        0.01       -0.02      1.39 o 
 -10  -9   1        2.13        1.93      2.92 o 
  -9  -9   1        3.70        2.97      2.84 o 
  -8  -9   1       20.06       30.39      8.21 o 
  -7  -9   1       42.76       42.47      4.17 o 
  -6  -9   1       62.23       58.43      4.69 o 
  -5  -9   1      351.77      353.92      9.87 o 
  -4  -9   1        0.01        0.87      0.95 o 
  -3  -9   1      264.84      284.55      6.46 o 
  -2  -9   1      131.73      130.38      5.84 o 
  -1  -9   1       19.79       17.56      1.80 o 
   0  -9   1       30.21       32.07      3.26 o 
   1  -9   1       30.15       32.88      3.10 o 
   2  -9   1        0.42        1.37      1.10 o 
 -11  -8   1        5.39        4.96      2.71 o 
 -10  -8   1       20.08       20.69     13.05 o 
  -9  -8   1        1.67        1.55      2.80 o 
  -8  -8   1        4.34        0.96      2.42 o 
  -7  -8   1        2.47        4.08      3.44 o 
  -6  -8   1      100.24       98.43      5.72 o 
  -5  -8   1       19.05       22.72      2.43 o 
  -4  -8   1       38.73       34.10      3.46 o 
  -3  -8   1       40.58       42.46      2.62 o 
  -2  -8   1        3.46        3.84      1.79 o 
  -1  -8   1       11.36        8.16      2.67 o 
   0  -8   1        3.33        2.33      1.42 o 
   1  -8   1        1.94        1.11      0.85 o 
   2  -8   1       81.55       82.26      4.15 o 
   3  -8   1        6.59        6.41      4.06 o 
 -11  -7   1        9.41        9.92      6.65 o 
 -10  -7   1        0.00        1.16      1.61 o 
  -9  -7   1       26.59       24.64     17.87 o 
  -8  -7   1        1.92        3.24      4.19 o 
  -7  -7   1      182.51      204.21     10.02 o 
  -6  -7   1       20.55       19.61      2.87 o 
  -5  -7   1       49.54       49.68      1.92 o 
  -4  -7   1       25.93       34.97      1.97 o 
  -3  -7   1        2.79        1.24      1.12 o 
  -2  -7   1       16.54       14.90      2.44 o 
  -1  -7   1       32.61       32.45      2.65 o 
   0  -7   1       43.85       40.99      3.43 o 
   1  -7   1      256.84      257.73      5.05 o 
   2  -7   1       42.66       41.65      2.95 o 
   3  -7   1        0.09        0.01      1.68 o 
   4  -7   1       14.85       22.61      3.40 o 
   5  -7   1       35.52       35.26      3.78 o 
 -11  -6   1        1.04       -0.04      3.15 o 
 -10  -6   1        0.98        1.50      1.58 o 
  -9  -6   1        0.57        2.21      5.26 o 
  -8  -6   1        3.72        6.40      5.72 o 
  -7  -6   1      306.53      304.98     12.76 o 
  -6  -6   1      222.59      208.85      1.89 o 
  -5  -6   1      101.99       98.25      2.92 o 
  -4  -6   1       22.76       25.24      1.50 o 
  -3  -6   1        2.66        3.61      1.98 o 
  -2  -6   1       21.64       17.85      1.56 o 
  -1  -6   1       42.70       46.11      2.20 o 
   0  -6   1      101.90      100.45      3.44 o 
   1  -6   1      387.76      403.24      7.04 o 
   2  -6   1      297.10      304.93     10.44 o 
   3  -6   1        9.46        8.93      3.10 o 
   4  -6   1        0.95        1.98      1.43 o 
   5  -6   1        0.28        0.55      1.97 o 
   6  -6   1       47.14       68.16      4.06 o 
 -11  -5   1        0.02        3.02      2.43 o 
 -10  -5   1       15.19       10.59      5.14 o 
  -9  -5   1       12.74        6.64      6.69 o 
  -8  -5   1      170.64      170.55      8.66 o 
  -7  -5   1        8.39       10.28      3.55 o 
  -6  -5   1       25.29       29.35      0.77 o 
  -5  -5   1        1.23        1.25      0.83 o 
  -4  -5   1       73.40       79.69      3.31 o 
  -3  -5   1       51.24       51.57      1.65 o 
  -2  -5   1      364.49      440.57      6.90 o 
  -1  -5   1        6.29        7.88      1.97 o 
   0  -5   1      113.94      117.34      5.37 o 
   1  -5   1        2.98        4.25      1.48 o 
   2  -5   1       68.43       75.66      2.75 o 
   3  -5   1       53.02       57.52      3.19 o 
   4  -5   1       56.68       56.48      3.42 o 
   5  -5   1       86.22       71.23      4.40 o 
   6  -5   1        6.19        7.07      3.80 o 
   7  -5   1       26.47       28.12      3.73 o 
 -11  -4   1        0.61        0.47      2.04 o 
 -10  -4   1       18.81       23.25     13.85 o 
  -9  -4   1       54.08       59.89      5.97 o 
  -8  -4   1        0.60        3.78      1.88 o 
  -7  -4   1       83.68       79.22      2.75 o 
  -6  -4   1      110.50      106.84      2.52 o 
  -5  -4   1      122.53      122.34      2.34 o 
  -4  -4   1      243.12      251.78      6.58 o 
  -3  -4   1      353.03      447.13     11.86 o 
  -2  -4   1      118.66      135.23      2.55 o 
  -1  -4   1      407.09      422.73      8.31 o 
   0  -4   1      273.28      308.15      4.73 o 
   1  -4   1      150.74      170.20      3.62 o 
   2  -4   1        6.36        8.19      2.29 o 
   3  -4   1      137.67      145.49      3.55 o 
   4  -4   1       31.98       44.17      2.15 o 
   5  -4   1       88.59       64.96      2.96 o 
   6  -4   1       78.92       76.83      3.76 o 
   7  -4   1        8.67        5.46      3.08 o 
   8  -4   1       14.27        8.95      5.13 o 
 -11  -3   1      362.69      390.11     12.85 o 
 -10  -3   1        9.52        9.55      7.08 o 
  -9  -3   1       59.81       56.12      3.26 o 
  -8  -3   1      176.79      170.82      6.45 o 
  -7  -3   1       14.09       18.20      1.69 o 
  -6  -3   1      147.03      152.75      4.13 o 
  -5  -3   1      217.61      238.72      6.09 o 
  -4  -3   1      118.38      109.00      2.18 o 
  -3  -3   1       16.60       14.25      0.97 o 
  -2  -3   1     2432.31     2170.92     14.54 o 
  -1  -3   1      325.26      332.44      5.90 o 
   0  -3   1     1016.40      968.07     14.12 o 
   1  -3   1      693.05      672.44      6.36 o 
   2  -3   1      132.81      135.60      2.80 o 
   3  -3   1      378.53      382.18      9.94 o 
   4  -3   1       63.30       59.20      2.13 o 
   5  -3   1       31.13       22.09      3.06 o 
   6  -3   1       58.64       45.14      2.98 o 
   7  -3   1       31.72       33.80      3.08 o 
   8  -3   1        3.97        3.04      1.36 o 
 -11  -2   1       44.64       50.32      5.11 o 
 -10  -2   1        1.99       -2.05      2.90 o 
  -9  -2   1        0.66        1.06      1.07 o 
  -8  -2   1        6.93        7.45      3.48 o 
  -7  -2   1        1.70        1.27      1.39 o 
  -6  -2   1       56.69       57.35      2.37 o 
  -5  -2   1        1.35        5.17      0.70 o 
  -4  -2   1     2897.61     3149.34     20.38 o 
  -3  -2   1      274.08      277.56      7.07 o 
  -2  -2   1      522.50      467.52      5.70 o 
  -1  -2   1        1.28        1.35      0.68 o 
   0  -2   1      105.01       85.12      1.72 o 
   1  -2   1        1.29        0.81      0.52 o 
   2  -2   1      289.00      292.32      4.31 o 
   3  -2   1      635.86      645.21      7.49 o 
   4  -2   1       27.12       38.66      1.39 o 
   5  -2   1       54.54       60.20      1.91 o 
   6  -2   1      106.15      103.07      3.65 o 
   7  -2   1       25.64       25.41      2.19 o 
   8  -2   1        0.08        0.63      1.11 o 
   9  -2   1       45.90       54.56      4.48 o 
 -11  -1   1        0.30        4.21      3.44 o 
 -10  -1   1        3.80        2.05      3.60 o 
  -9  -1   1       21.46       15.67      3.94 o 
  -8  -1   1        6.10        6.15      2.60 o 
  -7  -1   1      553.91      555.68     12.43 o 
  -6  -1   1        5.97       10.41      3.86 o 
  -5  -1   1       97.71      104.40      2.66 o 
  -4  -1   1     1639.80     1621.87      6.59 o 
  -3  -1   1        9.63        9.56      0.66 o 
  -2  -1   1     1226.53     1060.82     43.19 o 
  -1  -1   1      157.37      130.24      1.73 o 
   1  -1   1     1404.84     1237.72     12.34 o 
   2  -1   1      233.07      207.55      5.29 o 
   3  -1   1       38.43       45.66      1.10 o 
   4  -1   1        0.01        0.04      0.64 o 
   5  -1   1       16.43       15.13      1.38 o 
   6  -1   1       24.25       25.28      1.70 o 
   7  -1   1        0.81        1.72      1.05 o 
   8  -1   1       12.80        8.82      2.46 o 
   9  -1   1       11.11        6.25      5.34 o 
  10  -1   1      279.45      270.81      7.02 o 
 -10   0   1       12.77        9.24      5.60 o 
  -9   0   1        0.13        0.49      1.36 o 
  -8   0   1       69.35       63.15      2.93 o 
  -7   0   1     1620.02     1428.31     12.39 o 
  -6   0   1      168.00      175.04      2.43 o 
  -5   0   1      221.30      270.94      5.80 o 
  -4   0   1      778.54      729.22     25.52 o 
  -3   0   1        2.81        1.99      0.91 o 
  -1   0   1        3.81        3.12      0.39 o 
   2   0   1     1859.89     1740.73     26.64 o 
   3   0   1       12.52       15.01      0.82 o 
   4   0   1      647.13      632.27      7.01 o 
   5   0   1      213.26      235.88      3.72 o 
   6   0   1        0.51        0.79      0.72 o 
   7   0   1     2303.46     2116.38     21.09 o 
   8   0   1       59.55       61.05      3.32 o 
   9   0   1       26.04       20.61      4.29 o 
  10   0   1        2.06        2.08      2.32 o 
 -10   1   1      101.21      100.80      4.41 o 
  -9   1   1      198.55      219.39      9.75 o 
  -8   1   1       22.49       22.68      3.50 o 
  -7   1   1       76.35       75.07      4.39 o 
  -6   1   1       45.11       47.73      4.30 o 
  -5   1   1      531.84      508.13     15.40 o 
  -4   1   1      368.07      399.16     26.21 o 
  -3   1   1       33.99       37.15      1.64 o 
  -2   1   1      509.72      434.50      5.70 o 
   0   1   1     1041.24      849.15     16.88 o 
   2   1   1     1804.91     1579.59     23.68 o 
   3   1   1      216.12      202.94      3.05 o 
   4   1   1      101.05      119.05      2.31 o 
   5   1   1      317.14      343.12      6.11 o 
   6   1   1        0.44        0.54      1.08 o 
   7   1   1     1217.46     1197.87     11.09 o 
   8   1   1      300.76      302.84     16.10 o 
   9   1   1       11.84       12.79      5.63 o 
  10   1   1       12.74       10.01      5.43 o 
  11   1   1       44.72       42.28      3.11 o 
  -9   2   1        4.54        4.74      3.31 o 
  -8   2   1       27.46       30.26      4.04 o 
  -7   2   1       26.30       25.05      2.07 o 
  -6   2   1        4.13        5.49      1.85 o 
  -5   2   1        1.02        0.83      1.42 o 
  -4   2   1       37.54       41.89      2.14 o 
  -3   2   1      999.79      952.19     10.74 o 
  -2   2   1     1905.35     1834.97     10.04 o 
  -1   2   1     2857.09     2513.79     86.32 o 
   0   2   1      183.92      181.60      3.55 o 
   1   2   1     3810.29     3273.22     14.29 o 
   2   2   1     1556.31     1420.35     30.27 o 
   3   2   1       83.39       84.59      1.38 o 
   4   2   1       48.38       38.08      0.87 o 
   5   2   1      131.47      136.67      2.34 o 
   6   2   1       18.21       15.88      1.42 o 
   7   2   1       23.66       21.41      2.49 o 
   8   2   1        1.86        2.08      1.62 o 
   9   2   1        0.98        0.76      1.09 o 
  10   2   1        9.64        9.51      5.37 o 
  11   2   1        0.17        2.54      1.98 o 
  -8   3   1        5.76        5.78      3.24 o 
  -7   3   1        6.34        5.95      3.07 o 
  -6   3   1       60.29       57.86      3.23 o 
  -5   3   1        0.22        1.73      1.13 o 
  -4   3   1        7.73        9.58      3.86 o 
  -3   3   1       11.01        9.78      1.67 o 
  -2   3   1     2597.91     2593.95     27.58 o 
  -1   3   1      486.55      502.75      4.47 o 
   0   3   1        0.49        0.82      0.94 o 
   1   3   1       14.59       14.89      1.31 o 
   2   3   1      206.97      192.63      3.27 o 
   3   3   1       49.74       42.69      1.12 o 
   4   3   1      518.35      506.73      4.85 o 
   5   3   1      449.39      483.58     10.03 o 
   6   3   1      414.60      424.80     12.30 o 
   7   3   1       67.11       63.12      3.07 o 
   8   3   1        1.03        0.74      1.08 o 
   9   3   1       74.14       73.53      3.84 o 
  10   3   1        2.36        4.49      3.49 o 
  11   3   1        3.33        2.59      1.85 o 
  -8   4   1        1.44        1.94      2.38 o 
  -7   4   1        0.43        0.44      0.98 o 
  -6   4   1       48.46       42.87      2.95 o 
  -5   4   1       72.19       61.28      5.28 o 
  -4   4   1       41.61       33.99      1.40 o 
  -3   4   1       27.23       30.42      2.38 o 
  -2   4   1      260.84      305.09      8.21 o 
  -1   4   1       27.75       26.96      2.08 o 
   0   4   1        0.15        0.98      1.25 o 
   1   4   1       12.85       10.42      1.65 o 
   2   4   1        5.57        5.03      1.50 o 
   3   4   1       62.82       64.80      3.45 o 
   4   4   1      177.54      196.25      3.24 o 
   5   4   1      856.78      881.29     10.17 o 
   6   4   1       59.53       71.05      2.42 o 
   7   4   1        0.16        0.35      0.44 o 
   8   4   1        0.58        0.65      1.20 o 
   9   4   1        0.01        1.82      1.78 o 
  10   4   1       14.32       13.90      7.98 o 
  11   4   1        2.81        0.50      4.10 o 
  -7   5   1        0.18        1.09      1.81 o 
  -6   5   1        0.23       -0.08      1.97 o 
  -5   5   1      128.28      111.81      7.49 o 
  -4   5   1       86.65       73.45      4.54 o 
  -3   5   1        2.17        1.94      1.96 o 
  -2   5   1       13.17       15.46      1.89 o 
  -1   5   1       68.17       67.27      2.55 o 
   0   5   1       31.25       32.42      2.02 o 
   1   5   1      136.50      152.33      6.46 o 
   2   5   1        5.88        8.96      1.44 o 
   3   5   1        5.88       11.38      1.45 o 
   4   5   1        3.66        5.50      2.11 o 
   5   5   1      183.68      193.70      5.36 o 
   6   5   1       41.16       49.90      1.93 o 
   7   5   1       64.10       59.52      1.78 o 
   8   5   1        0.13        0.27      0.65 o 
   9   5   1       87.95       76.36      5.00 o 
  10   5   1       75.89       68.48     13.78 o 
  11   5   1       27.12       35.97      4.76 o 
  12   5   1        0.29        0.67      2.94 o 
  -6   6   1        3.90        5.46      3.25 o 
  -5   6   1        0.08        0.14      1.62 o 
  -4   6   1       97.67       88.68      4.25 o 
  -3   6   1        0.25        0.42      0.94 o 
  -2   6   1       77.16       78.99      3.57 o 
  -1   6   1      237.30      250.89      4.78 o 
   0   6   1       13.02       14.66      4.62 o 
   1   6   1       18.85       15.53      7.37 o 
   2   6   1       88.95      102.83      7.10 o 
   3   6   1      113.72      104.47      7.67 o 
   4   6   1       62.89       62.38      5.40 o 
   5   6   1       60.30       51.55      4.26 o 
   6   6   1       81.92       83.45      4.29 o 
   7   6   1        4.91        4.86      0.86 o 
   8   6   1       17.65       17.83      2.28 o 
   9   6   1       60.91       64.60      6.65 o 
  10   6   1       78.52       71.19      6.39 o 
  11   6   1        8.70        8.65     11.40 o 
  -5   7   1        2.18        2.12      2.03 o 
  -4   7   1        0.08        0.74      1.49 o 
  -3   7   1        6.92        6.09      2.91 o 
  -2   7   1       52.26       53.49      2.93 o 
  -1   7   1      439.59      455.52      6.93 o 
   0   7   1      417.69      442.38      7.73 o 
   1   7   1      415.88      423.12      7.79 o 
   2   7   1       13.55       15.56      8.49 o 
   3   7   1       11.48       10.16      6.05 o 
   4   7   1       34.72       35.39      7.98 o 
   5   7   1        0.07       -2.56      4.88 o 
   6   7   1       20.55       18.52     11.44 o 
   7   7   1      197.13      200.90     13.88 o 
   8   7   1       98.24      107.43      6.93 o 
   9   7   1       66.61       55.36      6.78 o 
  10   7   1       22.67       16.03     14.35 o 
  11   7   1        0.24        0.45      5.27 o 
  -4   8   1        9.81        7.81      4.79 o 
  -3   8   1       45.64       45.94      4.58 o 
  -2   8   1       15.38       16.63      5.77 o 
  -1   8   1       13.43       11.24      4.57 o 
   0   8   1      118.74      109.94      5.66 o 
   1   8   1      193.77      190.32      5.99 o 
   2   8   1      101.10       95.55      5.09 o 
   3   8   1        0.62        0.95      1.83 o 
   4   8   1       12.19       13.31      4.46 o 
   5   8   1      101.36      109.38     12.53 o 
   6   8   1      437.25      454.56     15.68 o 
   7   8   1      322.89      348.67     13.31 o 
   8   8   1      574.53      569.01     18.23 o 
   9   8   1       11.92       10.43      8.39 o 
  10   8   1        0.54       -0.25      3.98 o 
  11   8   1       48.17       51.64     12.39 o 
  -2   9   1        0.09        1.18      1.84 o 
  -1   9   1       22.29       26.12      3.41 o 
   0   9   1        9.21       10.00      4.23 o 
   1   9   1      112.93      114.18      4.14 o 
   2   9   1        0.34        1.25      1.03 o 
   3   9   1       25.06       22.34      2.85 o 
   4   9   1        9.93        7.61      3.07 o 
   5   9   1       31.49       28.34     18.31 o 
   6   9   1      145.01      143.51     10.21 o 
   7   9   1      210.59      205.87     11.01 o 
   8   9   1       26.58       23.78      5.83 o 
   9   9   1        0.06        0.00      4.70 o 
  10   9   1        8.04       10.18      7.47 o 
  11   9   1        1.73        2.94      4.11 o 
  -1  10   1      173.50      187.66      8.58 o 
   0  10   1        0.03        0.71      1.58 o 
   1  10   1        6.49        5.25      2.47 o 
   2  10   1       14.11       13.99      4.57 o 
   3  10   1       38.28       42.45      3.64 o 
   4  10   1      142.82      149.39      5.43 o 
   5  10   1       12.64        9.55      3.60 o 
   6  10   1        2.88        3.13      4.32 o 
   7  10   1       35.13       28.58     15.74 o 
   8  10   1        4.84        6.77      4.25 o 
   9  10   1        0.59       -0.14      3.67 o 
  10  10   1        0.59        0.21      5.76 o 
   2  11   1       24.07       26.04      2.67 o 
   3  11   1       55.07       56.79      3.67 o 
   4  11   1       31.08       35.33      3.18 o 
   5  11   1        0.05        1.78      2.15 o 
   6  11   1       65.66       63.86      4.83 o 
   7  11   1       14.41       22.89      6.76 o 
   8  11   1        0.87        0.88      1.72 o 
  -6 -11   2        3.56        5.96      3.74 o 
  -5 -11   2        3.32        4.56      2.32 o 
  -4 -11   2       64.55       80.55     11.21 o 
  -9 -10   2       58.85       74.49      5.24 o 
  -8 -10   2       26.37       28.65      3.62 o 
  -7 -10   2        1.28        2.46      2.53 o 
  -6 -10   2       12.99       21.77      4.11 o 
  -5 -10   2        1.85        1.58      1.98 o 
  -4 -10   2        0.23        0.36      0.88 o 
  -3 -10   2        7.95        7.78      3.70 o 
  -2 -10   2        7.94        7.27      3.81 o 
  -1 -10   2       11.55       10.95      5.96 o 
 -10  -9   2       41.48       43.11      4.47 o 
  -9  -9   2      168.94      183.65      7.36 o 
  -8  -9   2       51.31       48.89      7.81 o 
  -7  -9   2       38.60       32.45      3.47 o 
  -6  -9   2       32.14       29.21      4.26 o 
  -5  -9   2       40.88       27.90      3.10 o 
  -4  -9   2       35.36       24.56      2.38 o 
  -3  -9   2        3.88        2.15      1.52 o 
  -2  -9   2       32.86       32.95      2.25 o 
  -1  -9   2       13.13       11.28      4.03 o 
   0  -9   2       10.01        5.81      3.41 o 
   1  -9   2       14.17        6.52      3.21 o 
 -10  -8   2        0.00        2.28      2.23 o 
  -9  -8   2       36.31       34.34      3.43 o 
  -8  -8   2        0.00        1.14      1.60 o 
  -7  -8   2        0.38        0.35      2.04 o 
  -6  -8   2        9.35        5.05      3.08 o 
  -5  -8   2        4.98        3.40      1.69 o 
  -4  -8   2       90.87       87.77      2.95 o 
  -3  -8   2      303.69      275.85      6.98 o 
  -2  -8   2      255.77      230.44      5.58 o 
  -1  -8   2       13.47       13.51      2.18 o 
   0  -8   2       72.62       70.64      3.63 o 
   1  -8   2       36.96       38.76      2.70 o 
   2  -8   2       73.57       80.14      3.32 o 
   3  -8   2      128.11      138.94      4.93 o 
 -11  -7   2        0.31        0.95      1.39 o 
 -10  -7   2        0.23        1.52      1.82 o 
  -9  -7   2       13.38       13.77      6.66 o 
  -8  -7   2       14.43       12.92      5.77 o 
  -7  -7   2      166.87      158.75      6.18 o 
  -6  -7   2      799.07      801.14     21.47 o 
  -5  -7   2      494.39      482.15      9.39 o 
  -4  -7   2       23.68       20.61      2.57 o 
  -3  -7   2       22.20       18.93      2.11 o 
  -2  -7   2        3.27        2.08      1.44 o 
  -1  -7   2       17.44       13.99      2.16 o 
   0  -7   2      281.49      286.77      6.91 o 
   1  -7   2        0.46        2.15      1.05 o 
   2  -7   2        0.33        0.67      1.24 o 
   3  -7   2        0.16        0.00      1.77 o 
   4  -7   2       48.69       39.42      3.78 o 
 -11  -6   2        0.36        0.70      4.01 o 
 -10  -6   2       16.23       23.48      5.07 o 
  -9  -6   2        2.43        0.84      1.28 o 
  -8  -6   2       53.91       40.09      3.14 o 
  -7  -6   2      385.15      378.22      9.02 o 
  -6  -6   2      578.17      611.98     21.85 o 
  -5  -6   2       80.57       77.86      2.48 o 
  -4  -6   2       51.75       50.66      2.17 o 
  -3  -6   2       61.31       64.80      3.38 o 
  -2  -6   2       26.55       25.05      1.90 o 
  -1  -6   2        1.82        1.48      0.93 o 
   0  -6   2       63.96       57.50      2.63 o 
   1  -6   2      531.17      535.62      9.78 o 
   2  -6   2        0.17        0.62      0.92 o 
   3  -6   2       37.54       36.19      2.24 o 
   4  -6   2        1.64        1.26      1.04 o 
   5  -6   2        1.19        0.45      1.82 o 
   6  -6   2       90.94      104.57      4.84 o 
 -11  -5   2        2.31        1.42      1.47 o 
 -10  -5   2       29.96       34.18      5.53 o 
  -9  -5   2        2.11        1.00      1.16 o 
  -8  -5   2       44.23       66.39      3.72 o 
  -7  -5   2       80.76       90.35      6.67 o 
  -6  -5   2      633.72      623.93     14.56 o 
  -5  -5   2       99.48      116.99      5.23 o 
  -4  -5   2        0.18        0.36      0.32 o 
  -3  -5   2      185.84      198.40      8.57 o 
  -2  -5   2       35.85       42.75      2.64 o 
  -1  -5   2        0.21        0.63      0.90 o 
   0  -5   2      386.45      393.21      8.73 o 
   1  -5   2       98.07      102.49      2.87 o 
   2  -5   2      308.04      300.52     10.93 o 
   3  -5   2      171.76      173.61      5.21 o 
   4  -5   2       38.28       40.10      2.95 o 
   5  -5   2       11.82        7.85      4.18 o 
   6  -5   2       25.50       13.86      5.83 o 
   7  -5   2       74.90       84.59      4.31 o 
 -11  -4   2       87.56       97.16      7.16 o 
 -10  -4   2       20.59       16.58      6.94 o 
  -9  -4   2      112.27      104.59      5.22 o 
  -8  -4   2       20.75       18.19      2.39 o 
  -7  -4   2       10.46        8.65      0.79 o 
  -6  -4   2       20.07       25.18     11.32 o 
  -5  -4   2       12.33        9.16      3.27 o 
  -4  -4   2       13.08       12.23      4.88 o 
  -3  -4   2       90.07       98.91      2.17 o 
  -2  -4   2      233.49      252.63      6.78 o 
  -1  -4   2        3.60        5.02      1.19 o 
   0  -4   2       51.29       55.96      1.65 o 
   1  -4   2      146.88      158.52      3.52 o 
   2  -4   2      514.39      537.38     11.01 o 
   3  -4   2        5.57        5.32      1.64 o 
   4  -4   2       51.56       41.01      1.82 o 
   5  -4   2       89.95       72.09      3.58 o 
   6  -4   2       11.82        7.58      3.47 o 
   7  -4   2       11.38        6.66      3.44 o 
 -11  -3   2        4.57        3.50      3.84 o 
 -10  -3   2        0.14        1.08      2.16 o 
  -9  -3   2       43.57       36.90      2.61 o 
  -8  -3   2      134.99      104.79      6.39 o 
  -7  -3   2       12.03       11.80      2.48 o 
  -6  -3   2      161.95      155.38      5.38 o 
  -5  -3   2      227.24      248.62      7.72 o 
  -4  -3   2     1182.78     1187.22     32.46 o 
  -3  -3   2        8.12        5.96      2.02 o 
  -2  -3   2      145.83      143.38      1.74 o 
  -1  -3   2      376.10      375.60      8.40 o 
   0  -3   2       42.78       44.29      1.14 o 
   1  -3   2      283.34      294.63      5.81 o 
   2  -3   2       28.08       23.18      1.10 o 
   3  -3   2       40.00       39.98      1.55 o 
   4  -3   2        0.17        1.67      0.92 o 
   5  -3   2      101.98       93.43      3.64 o 
   6  -3   2      145.57      121.93      5.25 o 
   7  -3   2        0.15        0.41      0.94 o 
   8  -3   2       28.33       33.75      3.49 o 
 -11  -2   2       45.32       60.14      5.92 o 
 -10  -2   2        8.10        7.49     10.59 o 
  -9  -2   2        0.00        0.46      1.37 o 
  -8  -2   2       12.07       12.59      2.80 o 
  -7  -2   2        1.32        1.35      0.75 o 
  -6  -2   2       29.51       29.59      1.26 o 
  -5  -2   2      117.19      125.86      5.26 o 
  -4  -2   2     1887.31     1945.55     56.04 o 
  -3  -2   2      241.08      242.98      5.35 o 
  -2  -2   2       74.15       79.42      1.16 o 
  -1  -2   2      100.63       95.16      1.47 o 
   0  -2   2       36.65       28.61      0.86 o 
   1  -2   2      202.86      220.07      3.82 o 
   2  -2   2       71.13       84.79      1.79 o 
   3  -2   2      976.82     1014.31     15.96 o 
   4  -2   2        1.50        2.37      0.75 o 
   5  -2   2        2.52        2.50      1.13 o 
   6  -2   2      144.92      123.13      4.17 o 
   7  -2   2       44.00       38.81      2.60 o 
   8  -2   2        1.50        1.90      1.22 o 
   9  -2   2        0.44        1.54      1.77 o 
 -10  -1   2        3.21        1.39      2.27 o 
  -9  -1   2        5.75        6.42      2.94 o 
  -8  -1   2       74.48       76.45      2.95 o 
  -7  -1   2       53.28       50.97      1.76 o 
  -6  -1   2      225.38      233.76      7.67 o 
  -5  -1   2      379.05      382.47     13.83 o 
  -4  -1   2      111.15      130.39      1.93 o 
  -3  -1   2       60.13       60.59      1.58 o 
  -2  -1   2      128.58      134.37      1.59 o 
  -1  -1   2      675.14      606.99      6.23 o 
   0  -1   2      136.57      130.81      2.42 o 
   1  -1   2      159.83      167.33      2.58 o 
   2  -1   2        3.10        3.97      0.96 o 
   3  -1   2     3579.69     3675.17     39.05 o 
   4  -1   2       20.93       21.92      1.10 o 
   5  -1   2      119.17      126.30      3.45 o 
   6  -1   2       70.36       68.38      2.07 o 
   7  -1   2       12.08       11.02      5.46 o 
   8  -1   2      125.25      128.84      4.83 o 
   9  -1   2        7.48        6.52      3.45 o 
  10  -1   2       13.33        6.86      6.58 o 
 -10   0   2        1.25        1.36      1.07 o 
  -9   0   2       74.88       68.00      3.95 o 
  -8   0   2       14.33       14.16      5.72 o 
  -7   0   2      135.61      134.80      7.85 o 
  -6   0   2      672.32      627.93      5.48 o 
  -5   0   2      331.39      301.31      7.37 o 
  -4   0   2      913.73      892.38     15.57 o 
  -3   0   2       48.17       47.42      1.27 o 
  -2   0   2      774.71      696.73      5.74 o 
  -1   0   2     1802.90     1610.98     12.26 o 
   1   0   2       24.76       17.70      0.37 o 
   2   0   2     1728.49     1567.22     14.23 o 
   3   0   2      175.51      192.55      2.16 o 
   4   0   2      177.03      201.91      4.55 o 
   5   0   2      422.75      443.11     10.77 o 
   6   0   2      131.37      138.74      2.81 o 
   7   0   2       10.91       11.30      5.04 o 
   8   0   2      236.61      236.82      8.29 o 
   9   0   2       47.42       46.43      4.13 o 
  10   0   2        0.88       -0.03      1.84 o 
 -10   1   2       37.08       33.30      3.18 o 
  -9   1   2       21.85       15.36      6.05 o 
  -8   1   2       41.10       42.03      2.57 o 
  -7   1   2       73.29       67.30      3.40 o 
  -6   1   2     1927.56     1790.24     62.33 o 
  -5   1   2      168.24      155.57      4.85 o 
  -4   1   2       31.01       26.02      2.16 o 
  -3   1   2        2.88        5.73      2.72 o 
  -2   1   2      114.46      120.62      3.29 o 
  -1   1   2       63.52       60.74      1.69 o 
   0   1   2       47.31       51.46      1.26 o 
   1   1   2      513.87      442.66      3.96 o 
   3   1   2      205.58      205.01      2.32 o 
   4   1   2       99.24       87.86      1.96 o 
   5   1   2      284.94      271.08      6.38 o 
   6   1   2       95.11       98.59      3.77 o 
   7   1   2       40.10       39.66      2.86 o 
   8   1   2      186.69      179.68      4.90 o 
   9   1   2       19.77       18.34      2.16 o 
  10   1   2        9.48       11.18      3.69 o 
  11   1   2       16.36       13.58      1.90 o 
  -9   2   2       97.49      109.38      4.44 o 
  -8   2   2        8.56        5.92      3.07 o 
  -7   2   2       65.53       71.64      4.05 o 
  -6   2   2      662.15      653.73     37.84 o 
  -5   2   2       75.55       69.24      3.39 o 
  -4   2   2        0.06       -0.61      1.26 o 
  -3   2   2        7.78        9.77      3.73 o 
  -2   2   2      244.71      239.01      9.20 o 
  -1   2   2      350.41      327.49     22.05 o 
   0   2   2      382.41      330.41      4.94 o 
   1   2   2     1298.00     1159.67     12.05 o 
   2   2   2      214.42      205.45      3.27 o 
   3   2   2       43.50       44.58      1.15 o 
   4   2   2      121.43      112.18      1.62 o 
   5   2   2       50.95       55.51      1.81 o 
   6   2   2       17.63       15.09      1.40 o 
   7   2   2      156.69      151.44      3.87 o 
   8   2   2      915.86      935.64     58.51 o 
   9   2   2        3.24        2.38      1.84 o 
  10   2   2        7.74        5.21      3.34 o 
  11   2   2        3.66        3.15      1.94 o 
  -8   3   2       11.40        8.62      6.09 o 
  -7   3   2       14.18       14.92      6.92 o 
  -6   3   2       12.29       11.77      3.90 o 
  -5   3   2       10.77       11.82      4.84 o 
  -4   3   2        7.75        5.01      1.70 o 
  -3   3   2      260.20      273.00      9.04 o 
  -2   3   2      239.72      240.41      3.96 o 
  -1   3   2        0.19       -0.21      1.74 o 
   0   3   2      251.58      232.18      4.38 o 
   1   3   2      101.79       80.89      2.91 o 
   2   3   2      133.20      129.86      2.43 o 
   3   3   2      340.54      319.93      3.61 o 
   4   3   2      259.60      272.07      3.06 o 
   5   3   2      555.65      598.50     14.80 o 
   6   3   2      766.16      780.87     22.81 o 
   7   3   2        0.65        1.11      1.25 o 
   8   3   2      326.61      318.07     10.70 o 
   9   3   2       71.04       70.08      5.58 o 
  10   3   2        5.65        7.45      4.11 o 
  11   3   2        3.88        2.64      3.10 o 
  -8   4   2        0.89        2.36      1.56 o 
  -7   4   2        7.74        7.73      3.54 o 
  -6   4   2       41.77       38.30      4.44 o 
  -5   4   2        2.45        1.56      1.34 o 
  -4   4   2        6.09        4.01      1.87 o 
  -3   4   2        4.64        5.28      1.53 o 
  -2   4   2       58.50       55.30      2.42 o 
  -1   4   2      350.99      393.67     10.33 o 
   0   4   2        7.43        7.58      3.97 o 
   1   4   2       59.92       54.59      2.44 o 
   2   4   2      197.16      190.01      4.18 o 
   3   4   2       57.29       59.81      1.91 o 
   4   4   2        5.88        9.19      3.01 o 
   5   4   2      679.94      667.07      8.40 o 
   6   4   2       60.24       65.99      2.25 o 
   7   4   2       15.13       18.26      2.89 o 
   8   4   2        0.81        1.53      1.37 o 
   9   4   2        2.92        4.04      2.37 o 
  10   4   2       19.92       18.65      2.48 o 
  11   4   2        5.71        3.86      4.00 o 
  -7   5   2        0.04        1.57      1.47 o 
  -6   5   2       18.89       17.34      7.10 o 
  -5   5   2       22.78       15.54      5.72 o 
  -4   5   2       42.06       30.85      2.41 o 
  -3   5   2       61.99       45.84      1.85 o 
  -2   5   2       32.47       32.30      2.13 o 
  -1   5   2        1.20        2.51      1.17 o 
   0   5   2      151.33      157.22      6.36 o 
   1   5   2       39.00       49.28      4.30 o 
   2   5   2       31.94       36.73      4.94 o 
   3   5   2      378.90      379.52      6.70 o 
   4   5   2      116.01      120.42      2.99 o 
   5   5   2       62.27       62.23      1.93 o 
   6   5   2       30.10       33.99      1.62 o 
   7   5   2       13.11       11.12      3.42 o 
   8   5   2       65.48       68.64      3.11 o 
   9   5   2       49.76       43.85      2.68 o 
  10   5   2        2.84        1.09      1.90 o 
  11   5   2       32.26       37.36      4.90 o 
  12   5   2      118.53      138.48      9.23 o 
  -6   6   2        6.38        2.78      2.59 o 
  -5   6   2        0.07        0.61      1.31 o 
  -4   6   2      231.92      210.08      8.82 o 
  -3   6   2       15.04        9.25      1.74 o 
  -2   6   2        9.45       12.29      1.62 o 
  -1   6   2       45.62       43.53      2.71 o 
   0   6   2        1.05        1.86      2.72 o 
   1   6   2       58.59       50.10      4.77 o 
   2   6   2      113.44      103.13      7.07 o 
   3   6   2      274.10      298.96     14.76 o 
   4   6   2       30.99       43.04      4.60 o 
   5   6   2        0.02        0.82      1.03 o 
   6   6   2       28.91       29.43      3.69 o 
   7   6   2       26.22       31.50      3.96 o 
   8   6   2        6.71        4.94      2.91 o 
   9   6   2       38.78       31.49      5.27 o 
  10   6   2       46.32       45.12     10.35 o 
  11   6   2       10.03        8.70      6.08 o 
  12   6   2       63.14       72.73      7.46 o 
  -5   7   2        5.29        2.31      2.20 o 
  -4   7   2       10.12       15.23      7.86 o 
  -3   7   2        9.53       10.05      4.34 o 
  -2   7   2       63.41       61.61      2.89 o 
  -1   7   2        6.22        5.87      1.72 o 
   0   7   2      110.21      101.05      3.57 o 
   1   7   2       35.16       38.93      6.27 o 
   2   7   2       65.72       81.40      5.95 o 
   3   7   2       15.08       27.40     11.75 o 
   4   7   2       96.65      109.87      8.33 o 
   5   7   2       10.09        7.61      4.63 o 
   6   7   2       78.36       74.05      6.33 o 
   7   7   2      227.13      225.72     11.07 o 
   8   7   2        0.31        1.24      1.29 o 
   9   7   2        9.17        7.56     12.35 o 
  10   7   2       41.22       41.91      5.72 o 
  11   7   2        1.53        2.64      4.28 o 
  -4   8   2        0.17        0.79      1.89 o 
  -3   8   2       25.47       28.67      5.12 o 
  -2   8   2      119.80      139.02      6.12 o 
  -1   8   2      443.04      449.90      8.23 o 
   0   8   2      167.64      175.38      4.97 o 
   1   8   2      176.14      174.66      5.47 o 
   2   8   2       97.41       88.22      6.23 o 
   3   8   2       39.74       49.08     16.79 o 
   4   8   2      266.19      262.95     12.31 o 
   5   8   2      225.70      221.26     12.26 o 
   6   8   2        0.52        0.83      4.45 o 
   7   8   2        8.55       15.68      7.01 o 
   8   8   2      470.76      476.58     23.39 o 
   9   8   2      126.39      134.10      8.60 o 
  10   8   2       18.91        9.35     15.79 o 
  11   8   2        2.99        1.98      3.31 o 
  -2   9   2        5.57        5.94      3.35 o 
  -1   9   2       36.88       34.69      4.91 o 
   0   9   2       20.94       16.81      2.84 o 
   1   9   2       54.32       49.39      2.88 o 
   2   9   2      110.59      103.83      5.05 o 
   3   9   2       37.35       34.39      8.36 o 
   4   9   2       51.06       50.60      5.56 o 
   5   9   2       53.80       50.49      5.85 o 
   6   9   2       15.66       14.70      6.96 o 
   7   9   2        0.00        2.80      5.48 o 
   8   9   2       59.22       71.81      8.48 o 
   9   9   2      123.61      120.10     10.13 o 
  10   9   2        0.05        1.38      4.60 o 
  11   9   2       86.18       98.69      8.58 o 
  -1  10   2       26.30       28.58      5.31 o 
   0  10   2        0.40        1.11      1.13 o 
   1  10   2        0.64        2.36      1.38 o 
   2  10   2        2.91        2.39      1.47 o 
   3  10   2       19.09       12.80      4.65 o 
   4  10   2      105.07       91.98      5.02 o 
   5  10   2       17.18       19.60     12.05 o 
   6  10   2       15.43       17.14     10.46 o 
   7  10   2       56.36       47.85      6.13 o 
   8  10   2       15.43       22.34      5.11 o 
   9  10   2        0.09        1.73      4.21 o 
  10  10   2        4.60        6.70      4.07 o 
   1  11   2        0.60        0.92      1.21 o 
   2  11   2       56.54       65.39      3.47 o 
   3  11   2       94.03       99.01      4.47 o 
   4  11   2       77.26       62.24      3.77 o 
   5  11   2        5.98        7.33      2.97 o 
   6  11   2      190.94      216.92     12.39 o 
   7  11   2       31.40       25.36      5.31 o 
   8  11   2       14.73       17.26      5.98 o 
   9  11   2       44.63       50.05      6.62 o 
  -8 -10   3       54.47       72.59      4.99 o 
  -7 -10   3        0.62        0.39      2.02 o 
  -6 -10   3        0.41        0.83      1.41 o 
  -5 -10   3       27.60       37.14      3.93 o 
  -4 -10   3       11.16        7.82      8.41 o 
  -3 -10   3        1.92        3.49      2.27 o 
  -2 -10   3       48.01       60.19      3.00 o 
  -1 -10   3       25.73       29.92      2.48 o 
  -9  -9   3        0.17        2.07      2.59 o 
  -8  -9   3        9.34       11.45      4.00 o 
  -7  -9   3        1.12        1.83      2.23 o 
  -6  -9   3       14.63       13.46      3.42 o 
  -5  -9   3       20.63       15.91      3.37 o 
  -4  -9   3        2.44        1.60      1.68 o 
  -3  -9   3       38.98       35.87      2.75 o 
  -2  -9   3      129.63      111.83      5.63 o 
  -1  -9   3        2.67        1.96      1.88 o 
   0  -9   3        9.31        8.57      2.34 o 
   1  -9   3       15.02       11.09      5.85 o 
 -10  -8   3       78.56       90.60      5.54 o 
  -9  -8   3       93.53      104.72      5.71 o 
  -8  -8   3        3.14        4.34      2.27 o 
  -7  -8   3        0.40        1.35      2.40 o 
  -6  -8   3       36.15       39.65      4.80 o 
  -5  -8   3       11.09        5.14      4.37 o 
  -4  -8   3       24.94       18.63      1.76 o 
  -3  -8   3       28.89       26.74      2.25 o 
  -2  -8   3       20.22       21.45      3.53 o 
  -1  -8   3        2.72        2.09      1.54 o 
   0  -8   3       30.99       29.82      2.54 o 
   1  -8   3       28.90       26.74      2.49 o 
   2  -8   3        4.72        3.99      2.46 o 
   3  -8   3       52.90       65.63      4.61 o 
 -10  -7   3        1.23        3.03      2.61 o 
  -9  -7   3        1.01        3.22      2.45 o 
  -8  -7   3        4.60        2.31      2.29 o 
  -7  -7   3       35.44       38.10      3.40 o 
  -6  -7   3       55.32       54.09      3.61 o 
  -5  -7   3        8.96        8.69      1.90 o 
  -4  -7   3        0.05        0.52      0.99 o 
  -3  -7   3       40.90       38.93      2.36 o 
  -2  -7   3        9.74        7.84      2.89 o 
  -1  -7   3       23.00       22.08      2.07 o 
   0  -7   3       16.42       10.87      4.22 o 
   1  -7   3       10.60        8.32      3.16 o 
   2  -7   3       28.44       31.32      2.19 o 
   3  -7   3       34.04       35.45      3.56 o 
   4  -7   3      100.94      121.21      9.29 o 
 -11  -6   3       10.46       13.99     10.97 o 
 -10  -6   3       35.40       37.61      3.51 o 
  -9  -6   3       25.44       25.21      3.70 o 
  -8  -6   3        2.64        1.15      2.31 o 
  -7  -6   3       92.49      100.11      4.52 o 
  -6  -6   3       25.03       31.36      6.46 o 
  -5  -6   3      272.31      223.63      2.16 o 
  -4  -6   3        0.00        0.74      0.44 o 
  -3  -6   3        1.20        0.76      0.62 o 
  -2  -6   3        8.41       11.60      1.43 o 
  -1  -6   3        7.85        4.82      2.23 o 
   0  -6   3       44.23       47.95      6.45 o 
   1  -6   3     1067.43     1058.80     19.37 o 
   2  -6   3        2.33        2.72      1.23 o 
   3  -6   3       52.09       53.97      3.25 o 
   4  -6   3        0.02        0.64      1.23 o 
   5  -6   3       40.36       51.02      5.13 o 
 -11  -5   3        2.44        2.93      4.05 o 
 -10  -5   3       11.33       11.74      6.87 o 
  -9  -5   3        0.94        0.69      2.18 o 
  -8  -5   3        0.97        1.30      1.25 o 
  -7  -5   3       26.92       30.47      3.96 o 
  -6  -5   3      312.33      324.52     18.58 o 
  -5  -5   3      614.47      622.79     10.73 o 
  -4  -5   3      316.63      307.46      5.85 o 
  -3  -5   3      199.57      202.70      5.27 o 
  -2  -5   3       11.21       11.51      1.98 o 
  -1  -5   3       59.05       58.89      2.80 o 
   0  -5   3      556.10      582.38     12.14 o 
   1  -5   3      889.35      812.46     33.69 o 
   2  -5   3        0.55        2.34      1.32 o 
   3  -5   3       62.35       61.31      2.90 o 
   4  -5   3       14.13       11.43      4.05 o 
   5  -5   3        0.00        1.13      1.07 o 
   6  -5   3        0.18        1.57      2.29 o 
 -11  -4   3       12.93       13.01     11.50 o 
 -10  -4   3        2.97        4.39      5.99 o 
  -9  -4   3       28.05       24.70      5.71 o 
  -8  -4   3      119.03       83.47      4.79 o 
  -7  -4   3       59.51       54.73      2.88 o 
  -6  -4   3        0.53        1.12      1.22 o 
  -5  -4   3      219.56      210.67      6.64 o 
  -4  -4   3       24.80       27.42      2.94 o 
  -3  -4   3       61.73       77.46      2.05 o 
  -2  -4   3       27.38       27.25      1.07 o 
  -1  -4   3       15.13       14.33      1.12 o 
   0  -4   3       84.85      113.64      2.37 o 
   1  -4   3      167.10      162.51      4.82 o 
   2  -4   3      345.66      328.35      5.06 o 
   3  -4   3      133.46      132.64      3.26 o 
   4  -4   3       52.08       52.94      2.08 o 
   5  -4   3       22.31       16.85      6.88 o 
   6  -4   3       58.70       65.84      4.08 o 
   7  -4   3       14.53       12.51      6.82 o 
 -11  -3   3       73.79       85.71      6.20 o 
 -10  -3   3       12.06       15.09     12.51 o 
  -9  -3   3        0.52        3.17      3.60 o 
  -8  -3   3      341.65      301.17      6.14 o 
  -7  -3   3       34.67       35.03      1.28 o 
  -6  -3   3       89.39       77.33      6.39 o 
  -5  -3   3       31.08       44.37      3.47 o 
  -4  -3   3      496.87      471.91     29.23 o 
  -3  -3   3      197.55      200.72      2.63 o 
  -2  -3   3       87.16       94.68      2.19 o 
  -1  -3   3     2264.25     2261.59     15.06 o 
   0  -3   3       37.46       37.17      1.24 o 
   1  -3   3       24.17       29.68      1.37 o 
   2  -3   3       14.15       15.58      1.53 o 
   3  -3   3        1.09        2.17      1.67 o 
   4  -3   3        3.29        5.97      1.54 o 
   5  -3   3       38.84       40.15      2.27 o 
   6  -3   3      137.52      128.54      6.36 o 
   7  -3   3        3.18        2.68      1.37 o 
   8  -3   3       50.22       49.74      4.19 o 
 -10  -2   3       29.14       35.63     10.80 o 
  -9  -2   3       85.94       90.90      6.13 o 
  -8  -2   3       20.14       15.01      1.59 o 
  -7  -2   3       28.27       32.69      1.42 o 
  -6  -2   3       35.11       41.72      1.47 o 
  -5  -2   3        3.75        2.86      0.51 o 
  -4  -2   3      139.50      152.03      3.71 o 
  -3  -2   3        0.13        0.22      0.51 o 
  -2  -2   3        3.93        4.27      0.37 o 
  -1  -2   3      715.39      711.35      5.28 o 
   0  -2   3        0.29        0.47      0.36 o 
   1  -2   3       45.31       50.89      1.01 o 
   2  -2   3        9.03        9.23      0.86 o 
   3  -2   3       21.02       16.15      0.91 o 
   4  -2   3       21.82       21.93      1.48 o 
   5  -2   3       28.72       24.98      2.21 o 
   6  -2   3        5.51        7.13      4.57 o 
   7  -2   3        2.95        1.70      1.53 o 
   8  -2   3        6.09        5.66      3.72 o 
   9  -2   3        3.77        3.75      3.12 o 
 -10  -1   3       65.44       88.43      6.21 o 
  -9  -1   3        1.54        0.81      0.63 o 
  -8  -1   3       22.67       21.74      2.46 o 
  -7  -1   3       37.40       34.21      1.36 o 
  -6  -1   3        0.33        0.31      0.39 o 
  -5  -1   3        1.33        1.71      0.42 o 
  -4  -1   3      432.13      426.30     10.16 o 
  -2  -1   3      206.07      177.80      2.73 o 
  -1  -1   3      100.67       98.39      1.44 o 
   0  -1   3     3582.73     3156.06     34.15 o 
   1  -1   3       82.75       98.03      2.05 o 
   2  -1   3       70.42       78.51      1.52 o 
   3  -1   3     1152.14     1126.87     11.06 o 
   4  -1   3      217.09      253.17      4.31 o 
   5  -1   3       58.02       60.39      2.62 o 
   6  -1   3       19.75       16.02      1.56 o 
   7  -1   3       30.46       26.11      2.04 o 
   8  -1   3        0.86        0.80      1.34 o 
   9  -1   3       35.88       38.72      5.90 o 
 -10   0   3       10.18        7.07      6.83 o 
  -9   0   3        1.67        0.75      1.03 o 
  -8   0   3        2.17        1.95      1.61 o 
  -7   0   3      310.36      298.81      7.59 o 
  -6   0   3      535.93      550.76      6.97 o 
  -5   0   3       23.18       23.44      1.35 o 
  -4   0   3      157.90      170.86      2.53 o 
  -3   0   3       64.73       71.27      1.36 o 
  -2   0   3      340.33      316.39      4.93 o 
  -1   0   3     1690.24     1582.92     14.34 o 
   0   0   3      627.62      521.27      5.30 o 
   1   0   3      978.90      862.39      8.06 o 
   2   0   3      348.66      333.50      3.91 o 
   3   0   3      322.47      317.58      3.39 o 
   4   0   3      176.56      215.26      5.54 o 
   5   0   3       18.55       16.67      1.40 o 
   6   0   3       14.30       13.47      1.75 o 
   7   0   3       33.87       38.02      3.21 o 
   8   0   3       11.40       12.85      6.67 o 
   9   0   3        5.36        4.97      2.58 o 
  10   0   3      104.60      116.73      6.75 o 
  -9   1   3        1.40        2.04      1.68 o 
  -8   1   3        0.05        0.89      0.82 o 
  -7   1   3       21.27       22.71      2.33 o 
  -6   1   3      927.92      863.74     23.37 o 
  -5   1   3        0.18        0.52      0.86 o 
  -4   1   3       28.04       28.55      2.06 o 
  -3   1   3        0.70        0.70      0.95 o 
  -2   1   3      222.64      234.44      5.25 o 
  -1   1   3      117.79      117.78      2.90 o 
   0   1   3       94.28       86.46      1.86 o 
   2   1   3     2648.60     2384.22     51.87 o 
   3   1   3       36.51       39.14      1.51 o 
   4   1   3      217.44      230.08      6.27 o 
   5   1   3      246.96      271.80      5.16 o 
   6   1   3      114.25      118.14      6.03 o 
   7   1   3        4.52        5.94      2.61 o 
   8   1   3       69.24       74.48      6.84 o 
   9   1   3       14.49       12.32      6.01 o 
  10   1   3       22.14       24.94      4.95 o 
  11   1   3        0.00        0.74      0.81 o 
  -9   2   3        0.06        0.63      1.02 o 
  -8   2   3       20.49       22.92      2.82 o 
  -7   2   3       28.49       29.09      3.83 o 
  -6   2   3      184.94      182.63     11.72 o 
  -5   2   3      534.89      549.11     15.00 o 
  -4   2   3        6.81        7.75      3.09 o 
  -3   2   3       80.68       79.77      5.88 o 
  -2   2   3       43.34       29.52      2.05 o 
  -1   2   3        2.99        5.17      1.25 o 
   0   2   3      479.40      451.62      5.10 o 
   2   2   3     3248.94     2857.70     35.05 o 
   3   2   3      114.58      115.80      1.82 o 
   4   2   3       21.55       16.93      0.80 o 
   5   2   3       19.47       16.04      1.54 o 
   6   2   3       34.41       40.50      2.40 o 
   7   2   3        6.26        7.12      2.98 o 
   8   2   3       21.36       26.61      2.52 o 
   9   2   3       42.70       41.29      6.10 o 
  10   2   3       43.35       44.30      3.05 o 
  11   2   3        0.23        1.04      0.97 o 
  -8   3   3       51.62       50.07      3.23 o 
  -7   3   3       88.16       97.37      5.59 o 
  -6   3   3       76.63       80.24      4.81 o 
  -5   3   3       67.04       68.18      4.36 o 
  -4   3   3      109.08      122.65      3.97 o 
  -3   3   3       69.63       73.58      4.01 o 
  -2   3   3       96.20      106.61      4.87 o 
  -1   3   3       96.30       99.87      3.61 o 
   0   3   3        4.37        3.03      1.28 o 
   1   3   3     2939.92     2730.69     21.86 o 
   2   3   3       76.42       73.02      1.86 o 
   3   3   3       43.36       41.74      1.43 o 
   4   3   3       35.23       32.68      1.93 o 
   5   3   3        0.08        0.31      1.32 o 
   6   3   3       23.60       26.37      1.84 o 
   7   3   3      106.95      105.14      3.54 o 
   8   3   3      209.53      205.18      6.34 o 
   9   3   3        1.76        2.18      1.58 o 
  10   3   3       15.42       12.49      2.40 o 
  11   3   3        1.71        0.56      1.11 o 
  -8   4   3      192.16      204.03      7.13 o 
  -7   4   3       79.43      101.83      8.85 o 
  -6   4   3        2.83        2.60      2.28 o 
  -5   4   3       85.79       86.21      3.59 o 
  -4   4   3        0.00        0.55      1.46 o 
  -3   4   3        1.78        1.79      0.84 o 
  -2   4   3       55.90       63.62      4.96 o 
  -1   4   3        7.08        5.57      4.01 o 
   0   4   3      191.20      219.29      6.89 o 
   1   4   3       95.26      109.48      4.84 o 
   2   4   3      203.89      182.59      3.98 o 
   3   4   3      511.07      513.03      5.79 o 
   4   4   3       12.79       12.75      1.20 o 
   5   4   3       18.24       15.14      2.85 o 
   6   4   3       13.84       20.25      3.74 o 
   7   4   3        1.14        1.47      1.14 o 
   8   4   3      250.80      250.40     12.53 o 
   9   4   3       43.32       40.69      3.42 o 
  10   4   3        8.25        6.30      2.97 o 
  11   4   3        7.17        5.45      4.32 o 
  -7   5   3       89.39       97.30      4.71 o 
  -6   5   3        6.60        3.98      2.79 o 
  -5   5   3       16.35       12.86      6.44 o 
  -4   5   3       39.73       31.97      4.47 o 
  -3   5   3       14.77       17.08      1.77 o 
  -2   5   3       55.96       52.76      6.38 o 
  -1   5   3       55.65       64.53      8.64 o 
   0   5   3       24.01       34.81      3.57 o 
   1   5   3        3.41        3.79      3.45 o 
   2   5   3      388.55      418.80     10.83 o 
   3   5   3      126.08      131.22      4.16 o 
   4   5   3       55.14       62.32      3.03 o 
   5   5   3      397.88      403.56     12.87 o 
   6   5   3      284.75      293.57      8.52 o 
   7   5   3       98.93       96.99      6.21 o 
   8   5   3        0.49        0.74      1.60 o 
   9   5   3       12.25        8.27      4.75 o 
  10   5   3        1.55        2.20      1.67 o 
  11   5   3        2.98        2.60      2.94 o 
  12   5   3        5.96        8.14      5.78 o 
  -6   6   3        7.26        6.51      4.26 o 
  -5   6   3       16.06       16.71      6.66 o 
  -4   6   3       10.21        8.57      4.13 o 
  -3   6   3       53.29       63.34      4.10 o 
  -2   6   3       60.02       60.45      2.85 o 
  -1   6   3       30.33       32.11      2.92 o 
   0   6   3       21.57       17.19      8.56 o 
   1   6   3      242.04      238.28     10.57 o 
   2   6   3      126.70      120.92      7.87 o 
   3   6   3      317.00      358.07     17.20 o 
   4   6   3      321.77      368.97     17.93 o 
   5   6   3       36.26       29.54      3.10 o 
   6   6   3      177.08      173.43      8.87 o 
   7   6   3       83.11       82.18      5.44 o 
   8   6   3      107.89      111.15      5.74 o 
   9   6   3        6.49        3.39      2.21 o 
  10   6   3      164.06      152.69     11.80 o 
  11   6   3       12.57       10.85      6.99 o 
  12   6   3       39.82       44.63      5.76 o 
  -5   7   3       32.18       31.15     10.65 o 
  -4   7   3      112.44      116.01      5.47 o 
  -3   7   3       15.57       14.29      5.08 o 
  -2   7   3      116.37      125.48      4.51 o 
  -1   7   3      202.78      214.44      5.41 o 
   0   7   3       85.05       79.18      5.93 o 
   1   7   3       14.87       16.10      5.31 o 
   2   7   3       45.58       48.41      5.13 o 
   3   7   3        1.40        1.41      4.32 o 
   4   7   3       84.73       99.24      7.33 o 
   5   7   3      643.46      719.12     16.56 o 
   6   7   3        7.77        8.54      2.22 o 
   7   7   3      213.60      204.99      8.58 o 
   8   7   3      154.53      145.67      5.17 o 
   9   7   3       32.63       27.63     17.98 o 
  10   7   3        9.04        3.55      2.57 o 
  11   7   3      102.55      104.71      8.14 o 
  -4   8   3       28.94       31.25      3.27 o 
  -3   8   3      129.38      128.02      6.95 o 
  -2   8   3       79.83       75.30      6.26 o 
  -1   8   3       52.41       51.39      3.05 o 
   0   8   3      142.73      145.55      5.30 o 
   1   8   3      222.93      229.02      9.21 o 
   2   8   3      926.77      998.66     29.58 o 
   3   8   3       94.79       83.70      6.52 o 
   4   8   3      137.22      151.32      8.36 o 
   5   8   3      211.14      194.41     10.31 o 
   6   8   3      257.05      256.84     11.23 o 
   7   8   3       91.47      104.16      8.36 o 
   8   8   3       38.00       45.54      7.96 o 
   9   8   3       28.56       22.44     14.43 o 
  10   8   3        5.09        5.04      7.23 o 
  11   8   3       65.59       68.80      6.84 o 
  -2   9   3       23.80       20.58     10.25 o 
  -1   9   3        3.02        1.99      1.58 o 
   0   9   3        0.18        0.16      1.50 o 
   1   9   3      133.70      136.21      4.73 o 
   2   9   3      338.11      328.54     17.46 o 
   3   9   3      136.96      126.88      7.61 o 
   4   9   3       62.20       53.55     13.20 o 
   5   9   3       71.54       72.07      7.00 o 
   6   9   3        3.67        3.16      4.54 o 
   7   9   3       12.15       12.72      4.30 o 
   8   9   3        0.39        2.31      5.16 o 
   9   9   3       95.91      111.36      9.58 o 
  10   9   3        7.12        8.23      5.62 o 
  11   9   3       13.07       11.91     10.56 o 
  -1  10   3       25.76       17.41      9.22 o 
   0  10   3       10.14        5.26      2.16 o 
   1  10   3       53.13       54.25      4.26 o 
   2  10   3        1.76        1.69      1.92 o 
   3  10   3       58.66       46.53     23.90 o 
   4  10   3        0.01        1.59      2.41 o 
   5  10   3        6.54        7.80      5.52 o 
   6  10   3       11.30       15.62      5.13 o 
   7  10   3       23.85       22.98      6.96 o 
   8  10   3        0.46       -0.29      3.17 o 
   9  10   3       29.92       21.47     22.16 o 
  10  10   3        0.14        1.58      4.69 o 
   1  11   3        0.00        0.92      1.35 o 
   2  11   3        4.36        3.58      1.55 o 
   3  11   3       41.47       45.22      4.26 o 
   4  11   3       11.28       11.93      4.83 o 
   5  11   3        1.34       -0.14      4.28 o 
   6  11   3        2.89        2.88      3.97 o 
   7  11   3       62.72       61.42      6.77 o 
   8  11   3       10.27       10.81      4.41 o 
   9  11   3       70.21       78.19      7.46 o 
   5  12   3        0.56        2.69      2.85 o 
   6  12   3        5.01        3.71      3.49 o 
  -7 -10   4       12.43       25.62      7.66 o 
  -6 -10   4        7.33        5.35      4.44 o 
  -5 -10   4        1.38        0.05      1.74 o 
  -4 -10   4        6.80        4.98      3.64 o 
  -3 -10   4       15.23       11.02      8.22 o 
  -2 -10   4        5.01        5.02      4.67 o 
  -9  -9   4       54.51       65.44      9.12 o 
  -8  -9   4        4.34        4.18      4.04 o 
  -7  -9   4       19.06       16.97      3.67 o 
  -6  -9   4       32.62       30.37      4.60 o 
  -5  -9   4        0.88        0.92      2.68 o 
  -4  -9   4       29.16       12.29      7.94 o 
  -3  -9   4        0.76        1.43      1.69 o 
  -2  -9   4        2.79        2.40      1.90 o 
  -1  -9   4      100.38      113.64      3.83 o 
   0  -9   4        7.42        6.26      3.13 o 
 -10  -8   4        3.98        3.70      2.52 o 
  -9  -8   4        0.31        0.88      2.27 o 
  -8  -8   4        1.23        2.29      2.48 o 
  -7  -8   4        8.90        7.30      2.83 o 
  -6  -8   4       27.23       23.16      3.01 o 
  -5  -8   4        0.04        1.47      1.33 o 
  -4  -8   4       10.22        4.96      3.53 o 
  -3  -8   4      267.20      230.41      7.26 o 
  -2  -8   4       41.45       36.03      3.62 o 
  -1  -8   4        3.41        2.33      1.38 o 
   0  -8   4       25.29       24.13      2.83 o 
   1  -8   4       40.09       43.76      2.78 o 
   2  -8   4        0.05        0.91      1.12 o 
 -10  -7   4       41.39       46.16      6.20 o 
  -9  -7   4        0.76       -0.44      2.39 o 
  -8  -7   4        1.22        1.40      1.91 o 
  -7  -7   4       27.33       26.19     10.88 o 
  -6  -7   4       26.98       22.23      4.44 o 
  -5  -7   4       16.48       12.51      3.62 o 
  -4  -7   4      182.32      164.41      4.12 o 
  -3  -7   4       94.59       86.30      3.12 o 
  -2  -7   4      226.34      231.97      5.22 o 
  -1  -7   4       14.41       12.11      1.83 o 
   0  -7   4       25.02       24.53      1.75 o 
   1  -7   4       11.39       11.71      4.39 o 
   2  -7   4        6.16        6.03      2.09 o 
   3  -7   4        5.02        3.90      3.14 o 
   4  -7   4        0.21        0.86      1.75 o 
 -10  -6   4       13.59       10.77      6.62 o 
  -9  -6   4        0.10        1.32      1.83 o 
  -8  -6   4       19.71       17.38      7.43 o 
  -7  -6   4        2.05        0.91      1.97 o 
  -6  -6   4      158.66      148.22     11.03 o 
  -5  -6   4      238.75      235.32      7.65 o 
  -4  -6   4        8.60       10.71      2.64 o 
  -3  -6   4        2.12        3.22      1.63 o 
  -2  -6   4        0.53        1.55      1.13 o 
  -1  -6   4        1.70        1.27      1.37 o 
   0  -6   4        0.10        0.74      0.60 o 
   1  -6   4       87.96       86.98      3.69 o 
   2  -6   4        2.47        2.52      1.39 o 
   3  -6   4        2.38        1.83      1.40 o 
   4  -6   4       74.46       70.72      4.90 o 
   5  -6   4       49.59       58.45      3.34 o 
 -11  -5   4        3.95        1.53      2.41 o 
 -10  -5   4        0.63        1.61      3.29 o 
  -9  -5   4       29.57       32.47      4.61 o 
  -8  -5   4       12.47       11.37      6.21 o 
  -7  -5   4        6.73        7.97      4.74 o 
  -6  -5   4        0.40        0.96      1.68 o 
  -5  -5   4      134.88      137.32      6.74 o 
  -4  -5   4      118.43      122.18      3.33 o 
  -3  -5   4       51.41       48.98      2.48 o 
  -2  -5   4       27.08       22.70      1.32 o 
  -1  -5   4       59.64       65.82      2.53 o 
   0  -5   4      196.44      191.06      6.78 o 
   1  -5   4        1.40        1.59      1.32 o 
   2  -5   4      785.94      810.30     15.81 o 
   3  -5   4        4.30        5.54      2.19 o 
   4  -5   4       26.21       25.41      1.94 o 
   5  -5   4       32.14       38.35      3.71 o 
   6  -5   4       34.01       38.59      3.11 o 
 -11  -4   4       17.69       10.79     10.92 o 
 -10  -4   4        8.25        5.95      5.78 o 
  -9  -4   4       33.31       29.07      2.39 o 
  -8  -4   4        9.06       10.39      4.26 o 
  -7  -4   4       10.63        6.88      3.47 o 
  -6  -4   4      146.53      142.76     10.56 o 
  -5  -4   4      172.88      178.16      4.91 o 
  -4  -4   4        0.99        2.40      1.58 o 
  -3  -4   4       66.19       59.33      1.51 o 
  -2  -4   4      143.12      137.09      5.26 o 
  -1  -4   4       17.96       23.66      1.26 o 
   0  -4   4       68.86       68.19      2.39 o 
   1  -4   4      469.20      463.42     13.37 o 
   2  -4   4     1147.87     1174.27      9.61 o 
   3  -4   4      469.78      484.81      8.84 o 
   4  -4   4        0.36        1.66      1.14 o 
   5  -4   4        0.15       -0.33      1.31 o 
   6  -4   4        6.07        5.65      3.35 o 
   7  -4   4       22.49       36.66      3.25 o 
 -11  -3   4        9.04        8.33      4.64 o 
 -10  -3   4        0.04       -1.11      2.81 o 
  -9  -3   4        4.86        2.29      3.92 o 
  -8  -3   4        0.55        0.94      1.00 o 
  -7  -3   4      122.74      108.01      3.86 o 
  -6  -3   4        4.26        4.16      1.70 o 
  -5  -3   4       32.41       30.30      2.06 o 
  -4  -3   4       25.88       26.39      3.14 o 
  -3  -3   4       97.95       94.07      1.79 o 
  -2  -3   4       74.63       93.50      1.89 o 
  -1  -3   4      949.77     1047.43     10.72 o 
   0  -3   4        9.10        8.61      0.89 o 
   1  -3   4       49.05       45.74      1.37 o 
   2  -3   4        0.14        0.47      0.49 o 
   3  -3   4      108.04      106.01      5.73 o 
   4  -3   4        0.18        0.51      0.55 o 
   5  -3   4        4.50        4.88      2.50 o 
   6  -3   4       27.13       22.96      2.25 o 
   7  -3   4       86.95       83.68      4.05 o 
   8  -3   4        0.09        0.66      1.84 o 
 -10  -2   4       18.57       16.60     13.37 o 
  -9  -2   4        4.62        4.08      4.77 o 
  -8  -2   4        2.08        0.80      0.95 o 
  -7  -2   4      147.81      127.58      3.06 o 
  -6  -2   4        1.18        1.25      0.58 o 
  -5  -2   4       81.25       90.89      2.40 o 
  -4  -2   4       14.92       12.16      0.91 o 
  -3  -2   4        0.03        0.26      0.31 o 
  -2  -2   4       38.98       50.83      1.33 o 
  -1  -2   4       27.47       35.62      0.84 o 
   0  -2   4      441.02      472.77      5.49 o 
   1  -2   4      180.64      198.37      4.83 o 
   2  -2   4       46.36       41.22      1.75 o 
   3  -2   4       64.69       61.18      2.07 o 
   4  -2   4       21.58       22.73      2.42 o 
   5  -2   4       12.05       10.45      2.57 o 
   6  -2   4      254.98      248.68      5.70 o 
   7  -2   4        7.37        8.68      4.70 o 
   8  -2   4       13.17        9.16      5.18 o 
   9  -2   4        5.81        3.53      2.32 o 
 -10  -1   4      195.62      215.70      8.46 o 
  -9  -1   4        1.15        2.84      3.55 o 
  -8  -1   4        0.20        0.52      1.01 o 
  -7  -1   4      159.99      163.08      5.83 o 
  -6  -1   4       55.39       55.74      2.13 o 
  -5  -1   4      178.72      201.21      4.57 o 
  -4  -1   4      510.82      508.55      7.84 o 
  -3  -1   4       10.44       15.44      0.80 o 
  -2  -1   4      245.46      257.39      2.30 o 
  -1  -1   4      213.46      213.73      1.85 o 
   0  -1   4      621.82      623.19      5.73 o 
   1  -1   4       14.20       14.05      0.51 o 
   2  -1   4       59.84       58.97      1.51 o 
   3  -1   4        7.04        9.79      1.11 o 
   4  -1   4      207.87      234.28      7.50 o 
   5  -1   4      124.27      128.62      3.78 o 
   6  -1   4       13.25       12.08      2.46 o 
   7  -1   4      214.08      205.77      6.55 o 
   8  -1   4        3.74        3.36      1.61 o 
   9  -1   4       12.03       12.84      6.64 o 
 -10   0   4       21.28       27.74      3.70 o 
  -9   0   4       42.79       57.89      5.53 o 
  -8   0   4       11.35       10.43      4.23 o 
  -7   0   4       74.35       77.19      4.64 o 
  -6   0   4        3.32        2.78      0.93 o 
  -5   0   4       13.96       14.02      1.26 o 
  -4   0   4       83.84       77.30      2.24 o 
  -3   0   4     1301.68     1342.22      9.13 o 
  -2   0   4      265.17      277.41      7.34 o 
  -1   0   4      164.29      176.61      2.57 o 
   0   0   4      200.38      194.74      4.44 o 
   1   0   4       67.84       53.89      1.13 o 
   2   0   4     1231.13     1147.07     10.26 o 
   3   0   4      488.78      471.42      7.92 o 
   4   0   4       89.67      101.48      2.41 o 
   5   0   4       69.81       64.96      2.76 o 
   6   0   4        0.29        1.04      0.98 o 
   7   0   4       11.19       12.12      2.56 o 
   8   0   4        5.15        4.14      2.20 o 
   9   0   4        0.06       -0.21      1.08 o 
  10   0   4       34.73       38.52      3.00 o 
  -9   1   4        2.69        3.66      2.06 o 
  -8   1   4       27.15       25.94      2.29 o 
  -7   1   4      163.87      161.61     12.36 o 
  -6   1   4      511.00      535.71      7.22 o 
  -5   1   4        2.60        1.79      1.57 o 
  -4   1   4      138.29      156.81     10.57 o 
  -3   1   4       10.29       13.37      1.29 o 
  -2   1   4       81.98       77.82      1.40 o 
  -1   1   4      989.16      935.68      9.82 o 
   0   1   4     1896.13     1698.60     18.56 o 
   1   1   4      399.98      390.34      4.85 o 
   2   1   4     1711.48     1577.85     14.10 o 
   3   1   4      185.16      195.53      4.68 o 
   4   1   4      305.85      310.43      3.60 o 
   5   1   4       84.14       94.57      6.54 o 
   6   1   4       32.04       28.50      1.77 o 
   7   1   4        0.37        0.40      1.47 o 
   8   1   4      230.64      261.55     10.27 o 
   9   1   4        0.01        0.18      1.27 o 
  10   1   4        1.41        2.54      2.06 o 
  -9   2   4       27.52       23.17      2.42 o 
  -8   2   4        0.68        0.74      2.19 o 
  -7   2   4        0.25        0.38      0.89 o 
  -6   2   4      190.15      190.90      4.94 o 
  -5   2   4      100.95      101.32      5.40 o 
  -4   2   4      202.46      214.09      6.34 o 
  -3   2   4       16.36       15.71      0.69 o 
  -2   2   4      202.27      180.18      3.77 o 
  -1   2   4      335.90      352.31      3.56 o 
   0   2   4      404.36      435.12      5.62 o 
   1   2   4     3243.74     3037.52     27.01 o 
   2   2   4      989.07      948.85     15.01 o 
   3   2   4       19.41       22.76      0.93 o 
   4   2   4        1.63        1.82      0.67 o 
   5   2   4       72.02       77.50      4.71 o 
   6   2   4      213.89      211.60      6.44 o 
   7   2   4       19.45       18.28      2.64 o 
   8   2   4      374.03      378.50      8.18 o 
   9   2   4      535.29      555.40     23.53 o 
  10   2   4       85.48       78.32      8.18 o 
  11   2   4      109.13      111.10      5.12 o 
  -8   3   4       87.25       92.64      4.30 o 
  -7   3   4        7.81        6.85      2.92 o 
  -6   3   4       14.11       11.49      5.39 o 
  -5   3   4        1.20        1.03      1.71 o 
  -4   3   4       28.98       30.09      3.73 o 
  -3   3   4      116.53      117.95      3.83 o 
  -2   3   4        0.73        0.88      0.93 o 
  -1   3   4      238.47      242.25      5.76 o 
   0   3   4       33.77       36.91      1.81 o 
   1   3   4      475.33      487.47     10.81 o 
   2   3   4     6189.83     5867.30     29.03 o 
   3   3   4       52.15       52.14      2.29 o 
   4   3   4       89.88       92.24      3.44 o 
   5   3   4      533.09      518.80     10.06 o 
   6   3   4       48.43       48.31      2.54 o 
   7   3   4      162.92      165.30      6.06 o 
   8   3   4     1367.23     1419.50     27.41 o 
   9   3   4      112.20      127.27      6.06 o 
  10   3   4        0.68        0.59      1.56 o 
  11   3   4        4.93        2.61      2.09 o 
  -8   4   4       49.64       46.97      3.42 o 
  -7   4   4       50.26       49.17      3.83 o 
  -6   4   4       39.10       36.90      4.83 o 
  -5   4   4       25.53       27.47      2.46 o 
  -4   4   4      111.59      100.45      5.51 o 
  -3   4   4        0.60        1.69      1.35 o 
  -2   4   4      480.89      541.87     23.08 o 
  -1   4   4     1057.46     1018.70     21.50 o 
   0   4   4      478.44      529.47     10.99 o 
   1   4   4      270.64      287.16      7.51 o 
   2   4   4      146.80      159.70      4.10 o 
   3   4   4       84.26      100.92      4.02 o 
   4   4   4        0.65        0.73      1.55 o 
   5   4   4      204.54      200.82      6.61 o 
   6   4   4       24.16       26.81      2.14 o 
   7   4   4        5.35        2.48      1.92 o 
   8   4   4       84.11       87.46      3.80 o 
   9   4   4       38.09       34.82      2.69 o 
  10   4   4        0.94        1.44      1.35 o 
  11   4   4       48.67       46.02      3.50 o 
  -7   5   4        2.38        3.14      2.38 o 
  -6   5   4       42.35       44.36      3.30 o 
  -5   5   4       39.20       38.59      7.45 o 
  -4   5   4        9.59        5.19      2.85 o 
  -3   5   4        5.08        4.84      1.28 o 
  -2   5   4      152.03      147.66      5.80 o 
  -1   5   4      730.57      883.33     13.24 o 
   0   5   4      919.76     1122.44     16.97 o 
   1   5   4        0.28        1.45      2.13 o 
   2   5   4       68.49       68.46      4.47 o 
   3   5   4      242.42      259.60      6.37 o 
   4   5   4       72.99       65.24      4.50 o 
   5   5   4      325.04      326.39     13.68 o 
   6   5   4       15.72       20.70      2.26 o 
   7   5   4      119.31      124.27      4.44 o 
   8   5   4      168.04      167.39      5.76 o 
   9   5   4        0.76        1.54      1.46 o 
  10   5   4        6.43        5.31      3.10 o 
  11   5   4        0.00        1.49      1.58 o 
  -6   6   4       68.42       75.98      4.17 o 
  -5   6   4       55.41       55.15      4.27 o 
  -4   6   4        1.05        1.43      2.94 o 
  -3   6   4       95.09       91.21      5.25 o 
  -2   6   4        4.08        3.21      1.70 o 
  -1   6   4       98.87       91.01      5.07 o 
   0   6   4       81.99       76.88      4.75 o 
   1   6   4      169.94      145.57      7.58 o 
   2   6   4       27.74       25.43      3.43 o 
   3   6   4      352.54      362.29     17.33 o 
   4   6   4      266.26      255.11     23.22 o 
   5   6   4      573.33      577.80     15.18 o 
   6   6   4      762.02      800.73     21.68 o 
   7   6   4       28.16       23.62      7.32 o 
   8   6   4       42.20       37.24      3.55 o 
   9   6   4       31.04       31.22      6.05 o 
  10   6   4       21.78       23.12      4.38 o 
  11   6   4       33.14       38.01      5.66 o 
  12   6   4       13.61       13.55     12.33 o 
  -5   7   4       22.59       22.84      5.90 o 
  -4   7   4        4.03        3.43      2.10 o 
  -3   7   4        0.08        1.74      1.57 o 
  -2   7   4      395.75      405.17     27.05 o 
  -1   7   4        0.09        1.09      0.84 o 
   0   7   4      795.78      776.14     19.56 o 
   1   7   4      291.69      298.91      9.98 o 
   2   7   4       18.71       28.71      4.55 o 
   3   7   4      416.45      376.77     10.85 o 
   4   7   4       18.18       12.56      9.84 o 
   5   7   4        2.48        3.03      4.69 o 
   6   7   4        0.00        0.82      1.84 o 
   7   7   4       98.60       96.92      4.62 o 
   8   7   4       93.14       88.05      4.65 o 
   9   7   4      109.71      104.40      5.45 o 
  10   7   4       43.10       38.37      5.65 o 
  11   7   4       43.76       55.55      6.40 o 
  -4   8   4       58.72       60.77      4.08 o 
  -3   8   4      194.31      192.13      6.58 o 
  -2   8   4      320.02      347.29     10.35 o 
  -1   8   4      211.11      206.01      8.74 o 
   0   8   4        0.17        1.77      1.92 o 
   1   8   4      195.83      197.56      9.25 o 
   2   8   4      105.48      126.19      9.76 o 
   3   8   4      205.50      208.02     10.43 o 
   4   8   4      469.70      481.98     13.54 o 
   5   8   4      218.39      219.11     11.10 o 
   6   8   4      186.86      208.71     11.60 o 
   7   8   4      651.39      660.93     11.52 o 
   8   8   4       70.58       58.28      3.93 o 
   9   8   4      304.18      320.22     12.76 o 
  10   8   4      145.41      168.32     10.83 o 
  11   8   4       51.25       57.54      6.71 o 
  -2   9   4        5.70        2.89      2.42 o 
  -1   9   4       22.15       19.33      8.23 o 
   0   9   4      136.69      138.07      4.47 o 
   1   9   4      234.83      244.81     10.34 o 
   2   9   4       93.06       96.94      7.75 o 
   3   9   4       73.05       72.89      6.42 o 
   4   9   4      256.86      283.39     11.70 o 
   5   9   4       61.26       53.24     10.65 o 
   6   9   4        2.33        3.04      4.17 o 
   7   9   4        2.17        3.05      4.94 o 
   8   9   4       63.51       66.60      7.23 o 
   9   9   4       80.84       86.23      8.03 o 
  10   9   4       91.82       75.96      7.31 o 
  11   9   4       28.51       25.29      7.28 o 
  -1  10   4        3.38        2.06      2.25 o 
   0  10   4       14.17        9.20      4.79 o 
   1  10   4        9.98        6.03      2.88 o 
   2  10   4      196.67      200.32     10.67 o 
   3  10   4      191.17      183.14      9.59 o 
   4  10   4       21.05       17.23     10.20 o 
   5  10   4       98.84       95.29      7.68 o 
   6  10   4       91.81      103.58      8.52 o 
   7  10   4       79.00       81.59      7.44 o 
   8  10   4       25.49       17.15     20.37 o 
   9  10   4      105.09       99.85      9.76 o 
  10  10   4       67.75       65.03      8.46 o 
   1  11   4       34.79       22.57     12.11 o 
   2  11   4      139.84      142.10      5.12 o 
   3  11   4       18.56       15.90      8.26 o 
   4  11   4        0.03        0.98      5.28 o 
   5  11   4        4.73        4.77      5.74 o 
   6  11   4        3.94        7.23      3.87 o 
   7  11   4      135.08      132.22      9.28 o 
   8  11   4       43.79       34.38     23.49 o 
   9  11   4        2.17        3.01      5.55 o 
   5  12   4       52.39       55.16      6.97 o 
   6  12   4        2.66        3.65      4.44 o 
  -8  -9   5       20.25       26.47      8.45 o 
  -7  -9   5        5.69        5.11      4.21 o 
  -6  -9   5        3.90        4.75      3.11 o 
  -5  -9   5       38.27       39.81      4.79 o 
  -4  -9   5        2.06        1.64      1.87 o 
  -3  -9   5        5.97        9.61     10.12 o 
  -2  -9   5        1.43        0.91      3.96 o 
  -1  -9   5        0.95        1.55      1.66 o 
   0  -9   5        0.50        1.35      1.48 o 
  -9  -8   5       54.04       70.43      4.87 o 
  -8  -8   5        2.43        4.12      2.57 o 
  -7  -8   5       33.71       35.86      3.50 o 
  -6  -8   5        0.90        0.94      1.46 o 
  -5  -8   5        6.91        8.01      4.58 o 
  -4  -8   5        5.86        3.97      3.37 o 
  -3  -8   5       30.19       17.76      9.04 o 
  -2  -8   5        1.54        1.67      1.40 o 
  -1  -8   5        6.69        3.08      1.75 o 
   0  -8   5       19.52       10.94      6.99 o 
   1  -8   5       35.73       37.54      4.34 o 
   2  -8   5       17.53       11.49      9.49 o 
 -10  -7   5       18.94       18.85      3.93 o 
  -9  -7   5       56.11       65.27      5.41 o 
  -8  -7   5       70.29       84.60      6.69 o 
  -7  -7   5       29.30       31.63      6.77 o 
  -6  -7   5        3.72        6.74      3.44 o 
  -5  -7   5        0.26        1.82      1.58 o 
  -4  -7   5       74.09       62.19      4.49 o 
  -3  -7   5       23.23       16.72      1.60 o 
  -2  -7   5       11.80        7.02      2.44 o 
  -1  -7   5       13.41       13.68      2.23 o 
   0  -7   5        3.13        4.29      2.29 o 
   1  -7   5        4.32        3.25      1.61 o 
   2  -7   5        1.45        2.06      2.22 o 
   3  -7   5       31.76       34.61      3.99 o 
 -10  -6   5        3.05        1.37      1.14 o 
  -9  -6   5        0.09        1.39      1.96 o 
  -8  -6   5       18.43       15.11      6.75 o 
  -7  -6   5       31.04       29.87      2.85 o 
  -6  -6   5        9.77        6.76      3.70 o 
  -5  -6   5       99.91       96.63      5.67 o 
  -4  -6   5        3.56        3.55      1.30 o 
  -3  -6   5      100.88       85.91      3.60 o 
  -2  -6   5      180.35      154.98      5.48 o 
  -1  -6   5       45.96       36.21      2.26 o 
   0  -6   5        6.93        5.68      2.03 o 
   1  -6   5       18.50       16.34      1.80 o 
   2  -6   5        1.00        1.23      0.83 o 
   3  -6   5       83.69       90.69      3.88 o 
   4  -6   5       23.92       38.37      4.65 o 
   5  -6   5       31.08       34.72     10.46 o 
 -10  -5   5       26.49       31.41      5.11 o 
  -9  -5   5        1.08        1.41      1.89 o 
  -8  -5   5        1.81        1.82      1.39 o 
  -7  -5   5        1.24        1.28      1.41 o 
  -6  -5   5       51.39       54.37      4.07 o 
  -5  -5   5     1314.96     1331.63     15.55 o 
  -4  -5   5       10.86       10.43      1.18 o 
  -3  -5   5      174.79      167.01      3.38 o 
  -2  -5   5       89.21       82.38      2.24 o 
  -1  -5   5      160.02      143.80      3.79 o 
   0  -5   5       15.97       15.04      1.52 o 
   1  -5   5        0.19        0.34      0.92 o 
   2  -5   5       37.72       40.92      2.32 o 
   3  -5   5       52.55       44.42      2.76 o 
   4  -5   5        4.35        5.05      1.68 o 
   5  -5   5       12.69        9.56      5.55 o 
   6  -5   5        0.73        1.22      3.36 o 
 -10  -4   5       38.17       31.88      8.96 o 
  -9  -4   5       42.96       40.98      3.84 o 
  -8  -4   5        0.13        2.29      1.50 o 
  -7  -4   5       29.50       35.51      2.87 o 
  -6  -4   5      556.57      586.28     30.37 o 
  -5  -4   5     1323.96     1276.16     14.24 o 
  -4  -4   5      441.06      480.16      7.71 o 
  -3  -4   5       77.35       70.28      2.58 o 
  -2  -4   5       37.99       31.83      1.49 o 
  -1  -4   5       20.93       22.67      1.36 o 
   0  -4   5        5.26        5.04      1.75 o 
   1  -4   5        4.89        5.91      1.52 o 
   2  -4   5      265.61      264.25      5.76 o 
   3  -4   5       35.88       35.48      3.53 o 
   4  -4   5        1.02        1.01      1.03 o 
   5  -4   5       81.09       84.27      3.73 o 
   6  -4   5       22.82       27.30      2.38 o 
   7  -4   5        1.45        2.82      1.97 o 
 -10  -3   5        7.75        7.64      4.47 o 
  -9  -3   5       17.77       19.66      9.99 o 
  -8  -3   5        0.04        1.20      1.39 o 
  -7  -3   5       42.53       39.88      4.12 o 
  -6  -3   5       56.91       54.03      2.92 o 
  -5  -3   5       77.87       76.88      3.84 o 
  -4  -3   5       52.75       46.75      3.29 o 
  -3  -3   5        3.94        4.21      0.77 o 
  -2  -3   5       79.74       91.87      1.89 o 
  -1  -3   5        9.73        7.06      0.72 o 
   0  -3   5       78.73       65.65      1.69 o 
   1  -3   5      172.60      180.77      4.94 o 
   2  -3   5      607.86      588.82     10.29 o 
   3  -3   5      788.45      763.67      6.97 o 
   4  -3   5        9.75        9.25      2.29 o 
   5  -3   5       22.46       23.77      1.81 o 
   6  -3   5       10.94        9.18      1.90 o 
   7  -3   5       14.71        7.36      4.38 o 
   8  -3   5       12.76       10.18      6.63 o 
 -10  -2   5        1.38        0.77      2.79 o 
  -9  -2   5       13.90       10.67      6.11 o 
  -8  -2   5        1.91        1.73      2.05 o 
  -7  -2   5      117.82      105.67      3.60 o 
  -6  -2   5       62.93       56.33      1.46 o 
  -5  -2   5       30.49       35.01      1.66 o 
  -4  -2   5       13.34       11.98      0.86 o 
  -3  -2   5        8.72       10.41      0.66 o 
  -2  -2   5       72.11       66.28      1.36 o 
  -1  -2   5       15.94       17.75      0.89 o 
   0  -2   5     1345.39     1403.73     13.41 o 
   1  -2   5        0.00        0.22      0.22 o 
   2  -2   5       16.66       17.57      0.97 o 
   3  -2   5      247.44      259.89      5.04 o 
   4  -2   5        0.44        0.62      0.82 o 
   5  -2   5       15.21       16.45      1.61 o 
   6  -2   5       39.87       32.95      2.73 o 
   7  -2   5       13.02        7.07      3.64 o 
   8  -2   5       40.18       31.23      5.54 o 
 -10  -1   5        4.26        3.70      3.03 o 
  -9  -1   5       41.26       38.00     11.38 o 
  -8  -1   5        8.84        7.20      5.28 o 
  -7  -1   5      310.69      298.82      9.73 o 
  -6  -1   5       19.68       21.78      1.07 o 
  -5  -1   5        3.63        1.31      0.76 o 
  -4  -1   5      528.85      535.40     13.96 o 
  -3  -1   5      483.52      527.13      8.74 o 
  -2  -1   5       39.37       37.52      0.92 o 
  -1  -1   5       11.23       11.56      0.48 o 
   0  -1   5     1301.33     1254.88     20.24 o 
   1  -1   5      154.52      142.59      2.82 o 
   2  -1   5      603.46      636.98     10.98 o 
   3  -1   5       63.82       72.89      3.15 o 
   4  -1   5      124.22      139.57      8.14 o 
   5  -1   5       77.79       88.04      4.06 o 
   6  -1   5        6.81        7.26      1.54 o 
   7  -1   5      316.15      329.81     10.94 o 
   8  -1   5        3.42        3.22      2.16 o 
   9  -1   5       11.60       10.27      5.33 o 
 -10   0   5        0.91        1.36      3.20 o 
  -9   0   5        1.64        0.21      1.83 o 
  -8   0   5        9.53        8.15      1.47 o 
  -7   0   5       13.19        8.83      2.94 o 
  -6   0   5        4.40        4.20      1.24 o 
  -5   0   5       46.62       48.85      1.64 o 
  -4   0   5        0.66        1.76      0.83 o 
  -3   0   5     1123.80     1098.40     13.84 o 
  -2   0   5      550.37      599.15     10.01 o 
  -1   0   5       16.46       22.36      0.58 o 
   0   0   5      599.95      618.56      4.16 o 
   1   0   5       51.18       45.82      1.45 o 
   2   0   5       87.95       97.76      2.11 o 
   3   0   5       26.93       28.27      1.80 o 
   4   0   5      422.31      436.99     11.29 o 
   5   0   5       61.83       69.81      3.45 o 
   6   0   5        7.44        5.45      3.21 o 
   7   0   5      192.06      173.55      6.27 o 
   8   0   5       11.53        9.67      4.55 o 
   9   0   5      118.96      120.76      9.08 o 
  10   0   5        0.74        0.68      1.98 o 
  -9   1   5        7.70        4.93      3.34 o 
  -8   1   5       56.53       63.82      3.21 o 
  -7   1   5      114.18      105.92      8.42 o 
  -6   1   5        3.81        2.65      1.63 o 
  -5   1   5       29.54       31.02      2.68 o 
  -4   1   5       85.18       80.33      4.81 o 
  -3   1   5      800.33      818.06      9.60 o 
  -2   1   5       78.16       89.78      2.46 o 
  -1   1   5       82.12       78.75      1.34 o 
   0   1   5        1.45        1.23      0.51 o 
   1   1   5      132.79      145.31      1.96 o 
   2   1   5       25.68       29.07      0.76 o 
   3   1   5       62.62       62.00      1.65 o 
   4   1   5      714.51      719.77     15.81 o 
   5   1   5       77.31       82.16      3.49 o 
   6   1   5       37.09       42.85      3.24 o 
   7   1   5       12.54       15.14      1.69 o 
   8   1   5       52.55       58.35      3.55 o 
   9   1   5        2.41        1.73      1.30 o 
  10   1   5        0.03        1.05      1.20 o 
  -9   2   5        0.09        1.13      1.17 o 
  -8   2   5        0.18        0.76      1.25 o 
  -7   2   5        8.95        8.37      2.94 o 
  -6   2   5        5.70        5.68      2.22 o 
  -5   2   5      168.27      163.97      4.56 o 
  -4   2   5      396.71      388.36     14.88 o 
  -3   2   5        3.45        3.81      0.90 o 
  -2   2   5       89.04       99.43      3.01 o 
  -1   2   5      273.11      267.78      3.14 o 
   0   2   5      452.45      428.77      6.08 o 
   1   2   5      723.19      723.13      9.68 o 
   2   2   5        8.21        4.23      1.38 o 
   3   2   5        0.35        0.70      0.83 o 
   4   2   5      398.53      371.33      4.67 o 
   5   2   5        1.39        0.91      0.99 o 
   6   2   5        5.36        5.41      2.73 o 
   7   2   5        7.03        8.29      3.30 o 
   8   2   5        6.18        5.43      2.39 o 
   9   2   5      168.35      161.74      5.04 o 
  10   2   5        1.45        1.43      2.13 o 
  11   2   5        0.14        0.32      1.67 o 
  -8   3   5       41.03       42.30      3.82 o 
  -7   3   5       42.61       40.22      3.06 o 
  -6   3   5      111.73      112.77      5.37 o 
  -5   3   5     1721.36     1740.44     18.26 o 
  -4   3   5      313.93      286.17      7.19 o 
  -3   3   5        3.94        3.29      0.90 o 
  -2   3   5      132.51      139.01      5.62 o 
  -1   3   5       19.06       20.45      3.78 o 
   0   3   5       88.73       86.55      2.70 o 
   1   3   5     1020.14      980.47     22.69 o 
   2   3   5     1355.20     1342.44     12.61 o 
   3   3   5        2.90        3.40      1.40 o 
   4   3   5      580.05      609.45     12.83 o 
   5   3   5       35.69       32.76      6.20 o 
   6   3   5        6.20        5.70      2.50 o 
   7   3   5        9.20        7.96      2.34 o 
   8   3   5        1.66        2.41      1.32 o 
   9   3   5      602.16      614.88     10.52 o 
  10   3   5        7.43        5.33      2.82 o 
  11   3   5        9.76        6.29      3.31 o 
  -7   4   5        1.11        0.88      1.50 o 
  -6   4   5       19.77       21.29      4.46 o 
  -5   4   5       41.71       39.56      3.95 o 
  -4   4   5      296.21      297.32      7.94 o 
  -3   4   5       33.15       33.03      5.13 o 
  -2   4   5      395.72      422.05     15.63 o 
  -1   4   5      493.81      528.72     13.31 o 
   0   4   5      175.43      187.00      6.17 o 
   1   4   5     1784.23     1811.41     57.94 o 
   2   4   5      200.87      252.46      5.66 o 
   3   4   5      435.88      461.44     22.29 o 
   4   4   5      143.77      155.36      4.54 o 
   5   4   5       37.42       39.60      3.07 o 
   6   4   5      106.05      118.56      5.19 o 
   7   4   5       60.39       60.74      4.02 o 
   8   4   5      444.16      448.25     12.24 o 
   9   4   5      434.95      466.22     25.10 o 
  10   4   5      174.00      184.10     16.06 o 
  11   4   5       29.76       26.59      5.30 o 
  -7   5   5       15.17       12.18      6.35 o 
  -6   5   5        1.33        0.77      1.14 o 
  -5   5   5        2.60        3.07      2.33 o 
  -4   5   5      145.44      145.07      5.47 o 
  -3   5   5        6.99        7.85      1.46 o 
  -2   5   5      388.84      432.64     17.36 o 
  -1   5   5      201.77      197.05      8.73 o 
   0   5   5        0.00        1.86      2.69 o 
   1   5   5      383.46      398.50     11.29 o 
   2   5   5        8.93        8.82      2.21 o 
   3   5   5        4.33        4.01      2.85 o 
   4   5   5      111.68      137.62      4.86 o 
   5   5   5      441.68      453.51     15.78 o 
   6   5   5      273.33      282.71      6.40 o 
   7   5   5      723.34      753.78     37.24 o 
   8   5   5        1.16        1.35      1.48 o 
   9   5   5      116.04      107.66      8.12 o 
  10   5   5       50.61       53.50      3.78 o 
  11   5   5        0.64        0.48      1.18 o 
  -6   6   5       12.31        9.47      4.90 o 
  -5   6   5       13.55        9.75      5.03 o 
  -4   6   5       19.12        9.96      5.67 o 
  -3   6   5       34.12       34.39      9.18 o 
  -2   6   5       45.68       38.79      4.11 o 
  -1   6   5      258.51      237.01      7.36 o 
   0   6   5       72.68       76.80      5.11 o 
   1   6   5      418.33      411.94     15.73 o 
   2   6   5       63.97       61.00      4.89 o 
   3   6   5       13.98       13.12      7.58 o 
   4   6   5       29.46       28.50      4.15 o 
   5   6   5       18.51       17.05      6.67 o 
   6   6   5       97.11      102.42      4.61 o 
   7   6   5       67.75       67.75      3.90 o 
   8   6   5        2.29        1.08      1.26 o 
   9   6   5        0.51       -0.09      2.16 o 
  10   6   5       44.38       47.56      4.66 o 
  11   6   5        0.29        1.47      1.94 o 
  -5   7   5        0.01        0.32      1.07 o 
  -4   7   5       76.83       85.02      5.40 o 
  -3   7   5       11.99        9.26      3.62 o 
  -2   7   5       15.13       14.18      6.90 o 
  -1   7   5       72.83       75.24      5.02 o 
   0   7   5       11.27       11.77      5.76 o 
   1   7   5        1.60        2.15      4.21 o 
   2   7   5        0.01        3.13      3.30 o 
   3   7   5        2.69        2.93      2.68 o 
   4   7   5       55.11       60.23      6.02 o 
   5   7   5      565.74      563.01     18.38 o 
   6   7   5      142.85      137.64      5.58 o 
   7   7   5      131.37      123.75      5.24 o 
   8   7   5      155.88      156.28      5.51 o 
   9   7   5       36.31       35.47      3.17 o 
  10   7   5       36.15       34.85      4.22 o 
  11   7   5        9.51        7.87      7.58 o 
  -4   8   5       85.51       87.75      8.08 o 
  -3   8   5      122.00      112.78      5.51 o 
  -2   8   5       48.61       40.15      3.55 o 
  -1   8   5        1.35        0.55      0.82 o 
   0   8   5      128.72      128.29      8.14 o 
   1   8   5       58.33       71.55      6.45 o 
   2   8   5      215.25      198.22      9.96 o 
   3   8   5      308.01      288.56     13.10 o 
   4   8   5      129.57      145.49     10.19 o 
   5   8   5      133.13      130.08      9.04 o 
   6   8   5       42.75       41.23      5.62 o 
   7   8   5        5.04        4.45      2.85 o 
   8   8   5       39.86       48.92      4.82 o 
   9   8   5        2.37        2.54      2.00 o 
  10   8   5       18.63       17.16     11.23 o 
  11   8   5       60.52       63.55      6.74 o 
  -2   9   5      101.76      109.92      5.48 o 
  -1   9   5       14.02       10.16      6.14 o 
   0   9   5        5.88        4.48      2.62 o 
   1   9   5       24.44       21.37     13.48 o 
   2   9   5       79.01       75.64      6.48 o 
   3   9   5       11.43       20.40      7.80 o 
   4   9   5        2.69        1.32      2.84 o 
   5   9   5        0.34        0.26      2.39 o 
   6   9   5       21.97       25.82     13.24 o 
   7   9   5        3.82        2.84      3.23 o 
   9   9   5        0.41        1.46      4.51 o 
  10   9   5      132.92      134.22      9.53 o 
  11   9   5       36.82       38.72      7.46 o 
  -1  10   5       46.28       41.96      4.57 o 
   0  10   5      105.48      101.80      5.05 o 
   1  10   5       15.94       15.49      5.75 o 
   2  10   5        0.07        2.66      5.04 o 
   3  10   5        0.94        1.54      2.43 o 
   4  10   5       28.14       24.24     18.34 o 
   5  10   5        5.17        5.89      5.85 o 
   6  10   5       26.86       18.96     17.14 o 
   7  10   5       16.86       13.41     12.48 o 
   8  10   5        0.34        7.60     12.61 o 
   9  10   5      190.47      195.54     11.66 o 
  10  10   5      202.37      214.69     13.60 o 
   1  11   5       43.09       46.89      4.15 o 
   2  11   5        0.78        0.56      1.16 o 
   3  11   5        3.01        1.82      2.75 o 
   4  11   5       18.26       12.54     12.20 o 
   5  11   5        6.82        6.45      4.51 o 
   6  11   5        7.41        6.14      5.05 o 
   7  11   5        0.15        1.05      3.20 o 
   8  11   5       14.84       10.33     16.55 o 
   9  11   5       82.68       88.77     10.08 o 
   5  12   5       24.30       19.73     13.47 o 
   6  12   5        3.20        1.67      2.93 o 
   7  12   5        1.97        4.89      4.41 o 
  -7  -9   6       44.45       54.60     14.57 o 
  -6  -9   6       19.00       21.85      4.59 o 
  -5  -9   6        5.10        5.86      4.33 o 
  -4  -9   6        0.63        3.40      3.63 o 
  -3  -9   6        1.40        2.41      5.02 o 
  -2  -9   6        2.61        2.55      4.77 o 
  -1  -9   6        7.78        8.18     10.05 o 
  -8  -8   6       79.52       80.99      5.60 o 
  -7  -8   6       38.13       48.47      5.61 o 
  -6  -8   6       39.10       44.38      3.47 o 
  -5  -8   6        0.00        1.07      1.43 o 
  -4  -8   6        0.01        0.30      1.77 o 
  -3  -8   6        7.19        5.04      5.66 o 
  -2  -8   6        0.34        0.23      1.57 o 
  -1  -8   6        0.20        1.38      1.93 o 
   0  -8   6       27.31       34.31      6.55 o 
   1  -8   6       27.08       17.18      6.56 o 
  -9  -7   6       63.84       66.12      6.77 o 
  -8  -7   6        3.96        2.34      2.56 o 
  -7  -7   6        0.34        2.02      1.86 o 
  -6  -7   6        0.19        1.21      2.14 o 
  -5  -7   6       24.94       27.30      3.71 o 
  -4  -7   6        5.57        6.91      3.42 o 
  -3  -7   6        5.34        2.78      1.64 o 
  -2  -7   6      154.80      147.78      6.96 o 
  -1  -7   6       39.08       36.66      1.94 o 
   0  -7   6       32.85       35.33      4.51 o 
   1  -7   6        6.80        6.03      3.34 o 
   2  -7   6        2.51        1.67      1.64 o 
   3  -7   6        0.06        0.52      1.26 o 
 -10  -6   6      119.64      130.00      8.88 o 
  -9  -6   6       33.95       46.83      4.26 o 
  -8  -6   6       57.42       64.76      4.26 o 
  -7  -6   6        0.80        1.02      1.90 o 
  -6  -6   6      100.95      107.51      9.96 o 
  -5  -6   6        0.00        1.21      1.31 o 
  -4  -6   6        3.39        4.76      2.70 o 
  -3  -6   6      142.28      134.94      4.46 o 
  -2  -6   6       31.49       29.97      2.67 o 
  -1  -6   6      282.46      280.74      5.66 o 
   0  -6   6      109.63      100.37      7.93 o 
   1  -6   6       43.90       41.66      3.12 o 
   2  -6   6       11.85       11.76      6.37 o 
   3  -6   6       63.44       55.31      3.59 o 
   4  -6   6       68.55       73.52      4.01 o 
 -10  -5   6       22.47       13.44     12.28 o 
  -9  -5   6       96.27      109.99      6.22 o 
  -8  -5   6       23.82       25.35      4.42 o 
  -7  -5   6       68.95       63.54      3.93 o 
  -6  -5   6      134.75      128.88      4.92 o 
  -5  -5   6        8.00        7.33      3.20 o 
  -4  -5   6      214.82      201.02      5.03 o 
  -3  -5   6      252.20      258.62      7.93 o 
  -2  -5   6       18.35       17.37      1.88 o 
  -1  -5   6      171.25      161.74      3.82 o 
   0  -5   6       85.39       85.83      3.61 o 
   1  -5   6        0.01        1.34      0.99 o 
   2  -5   6        7.44        6.38      2.37 o 
   3  -5   6      118.42      116.92      3.54 o 
   4  -5   6       89.64       89.35      4.50 o 
   5  -5   6      423.17      456.21     20.93 o 
 -10  -4   6       13.03       12.84     13.97 o 
  -9  -4   6       69.61       77.91     15.53 o 
  -8  -4   6       73.39       76.31      6.19 o 
  -7  -4   6       66.54       68.97      5.92 o 
  -6  -4   6      111.37      120.41      5.28 o 
  -5  -4   6      193.78      199.12      5.42 o 
  -4  -4   6     1532.21     1483.88     13.30 o 
  -3  -4   6      137.76      137.26      2.35 o 
  -2  -4   6       19.65       16.20      0.90 o 
  -1  -4   6      107.16      118.73      2.17 o 
   0  -4   6      219.71      227.90      2.87 o 
   1  -4   6      155.31      150.18      2.67 o 
   2  -4   6     1830.10     1805.44     22.49 o 
   3  -4   6      139.78      147.66      5.36 o 
   4  -4   6        6.19        5.25      1.57 o 
   5  -4   6       64.00       57.34      3.39 o 
   6  -4   6       20.50       15.27     15.13 o 
 -10  -3   6       14.58       16.39     15.35 o 
  -9  -3   6       51.51       53.22      5.00 o 
  -8  -3   6        6.49       10.65      4.80 o 
  -7  -3   6      120.46      110.07      3.96 o 
  -6  -3   6       44.97       51.34      6.52 o 
  -5  -3   6      179.15      173.83      9.59 o 
  -4  -3   6     1300.36     1252.08      6.80 o 
  -3  -3   6       17.52       17.18      0.91 o 
  -2  -3   6       78.43       65.80      1.61 o 
  -1  -3   6        0.25        0.57      0.34 o 
   0  -3   6      108.25      104.84      2.47 o 
   1  -3   6        0.00        0.42      0.51 o 
   2  -3   6      233.53      250.87      5.92 o 
   3  -3   6      278.48      299.10      8.06 o 
   4  -3   6       33.37       33.43      1.82 o 
   5  -3   6        0.12        0.61      0.78 o 
   6  -3   6       26.49       26.64      2.15 o 
   7  -3   6        6.84        5.49      2.73 o 
 -10  -2   6       14.42       19.92      3.65 o 
  -9  -2   6        9.17        8.41      6.28 o 
  -8  -2   6       13.21        8.25     10.09 o 
  -7  -2   6      391.39      334.53     19.48 o 
  -6  -2   6       17.07       18.57      2.04 o 
  -5  -2   6       56.61       56.19      2.54 o 
  -4  -2   6       32.92       32.70      1.33 o 
  -3  -2   6      155.19      150.77      3.24 o 
  -2  -2   6        0.75        1.69      0.60 o 
  -1  -2   6      130.31      129.23      1.81 o 
   0  -2   6      104.19      103.10      2.18 o 
   1  -2   6      474.19      525.86     10.91 o 
   2  -2   6       13.84       13.22      1.55 o 
   3  -2   6      427.88      415.36     11.47 o 
   4  -2   6       88.15       89.02      3.50 o 
   5  -2   6        6.68        5.68      2.21 o 
   6  -2   6       38.64       36.27      2.13 o 
   7  -2   6        8.88        4.59      1.79 o 
   8  -2   6        0.00        0.37      1.47 o 
 -10  -1   6       75.52       75.81      9.67 o 
  -9  -1   6       10.21        5.68      5.41 o 
  -8  -1   6       13.06       18.82     11.32 o 
  -7  -1   6      183.74      153.40      3.63 o 
  -6  -1   6       61.09       52.54      2.19 o 
  -5  -1   6       43.02       52.38      2.63 o 
  -4  -1   6      192.56      210.26      9.20 o 
  -3  -1   6      293.01      325.33      4.61 o 
  -2  -1   6      642.18      655.72     10.35 o 
  -1  -1   6       35.23       31.44      0.92 o 
   0  -1   6     2680.40     2709.52     51.79 o 
   1  -1   6       96.95       95.38      3.09 o 
   2  -1   6        0.89        0.15      0.47 o 
   3  -1   6      151.11      169.01      4.20 o 
   4  -1   6       11.92       12.36      0.91 o 
   5  -1   6        3.09        3.80      2.38 o 
   6  -1   6       17.37       14.75      1.82 o 
   7  -1   6      248.06      223.27      7.73 o 
   8  -1   6        4.55        3.19      2.41 o 
   9  -1   6       72.21       71.66      4.00 o 
  -9   0   6        4.23        4.01      5.18 o 
  -8   0   6       53.15       46.25      3.91 o 
  -7   0   6       21.82       22.04      3.50 o 
  -6   0   6        2.09        4.04      0.84 o 
  -5   0   6      218.32      230.53      3.33 o 
  -4   0   6      178.14      187.54      3.86 o 
  -3   0   6        1.50        1.45      0.76 o 
  -2   0   6      198.46      212.81      2.53 o 
  -1   0   6       44.35       49.05      1.19 o 
   0   0   6       98.44      109.86      2.56 o 
   1   0   6       23.52       32.06      2.44 o 
   2   0   6      296.11      306.46      6.89 o 
   3   0   6       24.34       25.72      0.93 o 
   4   0   6       18.96       21.58      1.29 o 
   5   0   6      318.95      333.78      9.14 o 
   6   0   6       36.58       33.99      2.15 o 
   7   0   6      100.90      101.79      3.53 o 
   8   0   6       13.12       13.60      5.46 o 
   9   0   6        1.17        0.88      1.56 o 
  10   0   6        5.68        2.15      2.10 o 
  -9   1   6       11.07       14.40      8.09 o 
  -8   1   6       11.56        7.18      3.48 o 
  -7   1   6       29.53       29.57      2.45 o 
  -6   1   6      102.65       97.21      3.45 o 
  -5   1   6       54.29       52.52      2.50 o 
  -4   1   6        1.26        2.57      1.01 o 
  -3   1   6      127.66      130.93      4.50 o 
  -2   1   6      917.83      902.73     10.63 o 
  -1   1   6       89.69       89.63      1.95 o 
   0   1   6        3.21        3.41      0.88 o 
   2   1   6        6.39        7.34      0.56 o 
   3   1   6        7.45        6.70      0.81 o 
   5   1   6      180.79      181.12      7.34 o 
   6   1   6        3.94        4.07      2.14 o 
   7   1   6        6.55        3.64      2.44 o 
   8   1   6        0.00        0.56      1.21 o 
   9   1   6        2.85        3.16      2.46 o 
  10   1   6        6.98        3.49      3.09 o 
  -8   2   6       20.49       22.00      2.08 o 
  -7   2   6        4.09        5.00      3.45 o 
  -6   2   6      424.08      431.52      8.85 o 
  -5   2   6      489.44      496.47     11.60 o 
  -4   2   6      132.02      132.85      2.43 o 
  -3   2   6       56.25       59.24      2.58 o 
  -2   2   6       78.51       76.08      2.29 o 
  -1   2   6       41.65       43.98      1.48 o 
   0   2   6       93.29       93.59      2.51 o 
   1   2   6       36.80       33.63      1.35 o 
   2   2   6      106.09      120.57      3.05 o 
   3   2   6        5.72        4.13      1.08 o 
   4   2   6        8.06        9.79      0.95 o 
   5   2   6      360.86      383.80     12.09 o 
   6   2   6        0.51        0.59      0.90 o 
   7   2   6       63.89       65.53      3.09 o 
   8   2   6       18.08       16.87      2.62 o 
   9   2   6       22.28       22.21      3.12 o 
  10   2   6       42.26       42.76      3.27 o 
  -8   3   6        5.15        5.35      2.19 o 
  -7   3   6       11.39       10.23      4.84 o 
  -6   3   6        1.10        1.21      1.36 o 
  -5   3   6      543.60      583.77     10.41 o 
  -4   3   6      411.44      422.99     15.14 o 
  -3   3   6       36.22       29.62      1.60 o 
  -2   3   6       66.51       64.84      4.00 o 
  -1   3   6       27.52       33.90      1.68 o 
   0   3   6       85.37       84.57      3.43 o 
   1   3   6     1256.47     1198.75     13.53 o 
   2   3   6     3666.27     3688.15     15.55 o 
   3   3   6     2504.36     2457.14     24.07 o 
   4   3   6       12.38       10.89      1.54 o 
   5   3   6       16.66       18.71      2.32 o 
   6   3   6      112.56      114.43      3.79 o 
   7   3   6      152.13      150.29      5.87 o 
   8   3   6       15.41       14.18      3.40 o 
   9   3   6        0.17        0.42      1.37 o 
  10   3   6       11.45        6.75      4.99 o 
  11   3   6       15.49        9.35      7.12 o 
  -7   4   6        0.20        0.85      1.59 o 
  -6   4   6       35.49       32.37      2.97 o 
  -5   4   6       55.32       62.39      4.96 o 
  -4   4   6      234.92      235.10      7.50 o 
  -3   4   6      143.03      139.44      5.49 o 
  -2   4   6        3.39        4.22      0.79 o 
  -1   4   6      149.81      165.66      8.52 o 
   0   4   6       24.59       27.51      2.54 o 
   1   4   6      114.93      114.02      4.32 o 
   2   4   6     2846.25     2885.51     22.37 o 
   3   4   6     1183.94     1271.20     60.48 o 
   4   4   6      190.73      208.31      6.17 o 
   5   4   6       27.32       31.40      3.12 o 
   6   4   6       16.84       19.28      6.89 o 
   7   4   6        3.43        1.34      2.00 o 
   8   4   6       81.90       83.84      3.79 o 
   9   4   6        6.93        5.80      3.89 o 
  10   4   6       18.37       18.53      6.49 o 
  11   4   6        3.20        1.68      2.09 o 
  -6   5   6      307.82      333.71      8.39 o 
  -5   5   6        2.41        1.96      1.94 o 
  -4   5   6      106.26      111.05      9.11 o 
  -3   5   6       30.73       35.80      4.54 o 
  -2   5   6        5.91        6.61      4.45 o 
  -1   5   6       98.11       96.29      5.68 o 
   0   5   6        3.34        5.65      3.82 o 
   1   5   6       38.45       34.89      3.77 o 
   2   5   6       71.58       75.52      4.09 o 
   3   5   6       71.10       78.49      4.69 o 
   4   5   6       46.48       51.42      3.24 o 
   5   5   6        0.43       -0.20      1.64 o 
   6   5   6       67.25       68.10      4.40 o 
   7   5   6       54.36       54.88      3.72 o 
   8   5   6       28.86       29.87      2.88 o 
   9   5   6       99.76      100.43      7.88 o 
  10   5   6        0.00        0.65      1.67 o 
  11   5   6        0.60        0.52      1.09 o 
  -6   6   6      187.24      213.91      6.81 o 
  -5   6   6        0.08        0.58      1.53 o 
  -4   6   6        7.01        4.33      2.34 o 
  -3   6   6       79.35       84.07      7.56 o 
  -2   6   6       55.25       51.81      4.25 o 
  -1   6   6       41.85       40.91      7.89 o 
   0   6   6       38.54       38.63      4.43 o 
   1   6   6      125.00      126.15      6.29 o 
   2   6   6       33.84       41.45      5.88 o 
   3   6   6       64.72       67.82      4.90 o 
   4   6   6       36.20       34.05      3.20 o 
   5   6   6       15.03       17.26      4.17 o 
   6   6   6      263.33      260.80     12.88 o 
   7   6   6       38.58       39.49      4.19 o 
   8   6   6      147.77      155.99      5.98 o 
   9   6   6       41.29       46.11      6.91 o 
  10   6   6       55.13       57.94      4.15 o 
  11   6   6       19.99       19.72      5.18 o 
  -5   7   6        0.02        0.61      1.55 o 
  -4   7   6       49.72       48.19      5.49 o 
  -3   7   6        2.12        1.63      1.99 o 
  -2   7   6        4.76        5.57      3.43 o 
  -1   7   6      101.47       94.57      5.65 o 
   0   7   6        4.07        1.43      4.95 o 
   1   7   6      174.24      176.42     10.89 o 
   2   7   6       19.25       18.84     12.23 o 
   3   7   6        0.02        2.38      2.03 o 
   4   7   6        4.49        6.82      2.82 o 
   5   7   6        0.88        1.33      2.25 o 
   6   7   6        3.49        4.69      3.07 o 
   7   7   6      124.57      128.13      6.44 o 
   8   7   6       29.44       29.90      4.56 o 
   9   7   6        1.53        2.25      2.26 o 
  10   7   6       11.33        7.34      4.99 o 
  11   7   6        0.07        2.13      2.84 o 
  -4   8   6        1.80        0.94      1.87 o 
  -3   8   6        1.14        1.51      1.70 o 
  -2   8   6      216.41      198.00      8.14 o 
  -1   8   6        0.00        0.87      2.73 o 
   0   8   6       29.66       24.83     15.65 o 
   1   8   6        2.88        2.84      3.64 o 
   2   8   6      119.70      124.55      7.79 o 
   3   8   6      138.77      153.86      9.16 o 
   4   8   6       57.69       71.43      8.17 o 
   5   8   6      187.53      192.16     10.46 o 
   6   8   6       32.94       32.19      5.46 o 
   7   8   6       92.20       90.91      5.00 o 
   8   8   6        4.97        4.33      2.25 o 
   9   8   6       25.25       22.82      6.03 o 
  10   8   6        3.89        3.74      6.13 o 
  11   8   6       19.70        7.78      6.16 o 
  -2   9   6       41.29       38.91      3.41 o 
  -1   9   6       61.44       57.21      4.35 o 
   0   9   6       61.08       63.11      5.87 o 
   1   9   6        0.01        1.62      2.16 o 
   2   9   6       31.95       34.32      4.83 o 
   3   9   6       63.37       55.69      6.03 o 
   4   9   6        0.87        0.89      3.48 o 
   5   9   6      112.67      119.73      9.19 o 
   6   9   6      108.64      101.08      8.05 o 
   7   9   6        5.40        7.20      6.11 o 
   8   9   6       83.67       85.52      4.93 o 
   9   9   6       36.63       42.02      3.99 o 
  10   9   6        0.98        1.42      3.54 o 
  11   9   6        0.48       -0.55      4.32 o 
  -1  10   6        0.53        1.77      2.10 o 
   0  10   6        0.35        0.81      1.53 o 
   1  10   6        4.14        2.67      5.26 o 
   2  10   6       50.68       52.64     18.91 o 
   3  10   6      210.30      200.23     10.65 o 
   4  10   6       59.73       63.86      9.96 o 
   5  10   6       78.91       75.64      6.90 o 
   6  10   6       36.35       22.57     17.71 o 
   7  10   6       25.84       21.04     11.35 o 
   8  10   6       10.01       11.83      7.86 o 
   9  10   6        3.39        4.46      4.59 o 
  10  10   6        3.93        3.34      6.12 o 
   1  11   6       40.41       41.82      3.83 o 
   2  11   6       41.35       36.14      4.69 o 
   3  11   6      152.48      155.86     10.32 o 
   4  11   6       32.21       26.81     16.94 o 
   5  11   6        0.17        0.92      5.82 o 
   6  11   6       59.98       59.93      7.52 o 
   7  11   6       79.45       76.46      8.11 o 
   8  11   6       45.71       44.80      6.42 o 
   9  11   6        5.92        4.44      5.66 o 
   5  12   6        1.36        2.07      1.90 o 
   6  12   6       19.13       11.97     10.29 o 
  -5  -9   7        2.03        3.24      2.94 o 
  -4  -9   7        0.50       -2.03      3.14 o 
  -3  -9   7        6.39        3.13      6.46 o 
  -7  -8   7        2.40        7.69      6.15 o 
  -6  -8   7        6.81        3.44      4.00 o 
  -5  -8   7        9.33        7.11      6.94 o 
  -4  -8   7        1.89        2.28      4.28 o 
  -3  -8   7       69.21       68.15     17.11 o 
  -2  -8   7       38.14       46.53      5.89 o 
  -1  -8   7       14.38       13.20      7.68 o 
   0  -8   7        6.16        5.28      2.64 o 
  -8  -7   7       88.42      124.76     16.31 o 
  -7  -7   7        1.84        2.55      1.75 o 
  -6  -7   7       72.32       90.28      5.80 o 
  -5  -7   7       20.76       26.32      5.85 o 
  -4  -7   7        8.51        7.46      5.00 o 
  -3  -7   7       40.36       39.74     16.70 o 
  -2  -7   7       10.17        4.87      2.75 o 
  -1  -7   7        1.60        0.96      1.57 o 
   0  -7   7       62.61       82.03      4.39 o 
   1  -7   7        8.94        8.84      5.02 o 
   2  -7   7        0.74        1.55      1.49 o 
  -9  -6   7       22.10       17.91      9.33 o 
  -8  -6   7       10.51        7.99      4.18 o 
  -7  -6   7       17.90       16.38      8.26 o 
  -6  -6   7        0.02        5.43      4.01 o 
  -5  -6   7       20.61       16.06      2.92 o 
  -4  -6   7        2.02        2.06      1.34 o 
  -3  -6   7       67.92       59.76      2.69 o 
  -2  -6   7      176.45      150.26      5.82 o 
  -1  -6   7       48.06       45.98      3.05 o 
   0  -6   7        0.67        0.59      1.31 o 
   1  -6   7        0.07        2.37      2.16 o 
   2  -6   7       38.79       40.58      3.96 o 
   3  -6   7        0.00       -0.57      1.55 o 
   4  -6   7        0.49        2.48      2.32 o 
  -9  -5   7       20.71       24.96      2.71 o 
  -8  -5   7      222.49      237.54     10.89 o 
  -7  -5   7      105.82      103.36      5.00 o 
  -6  -5   7       22.62       21.66      3.40 o 
  -5  -5   7       43.88       50.63      4.15 o 
  -4  -5   7        0.06        1.37      1.21 o 
  -3  -5   7       10.31        7.35      3.07 o 
  -2  -5   7      481.34      450.07     12.36 o 
  -1  -5   7      404.46      401.87      6.18 o 
   0  -5   7        0.63        1.49      0.98 o 
   1  -5   7       40.87       41.29      4.44 o 
   2  -5   7      111.63      124.27      5.92 o 
   3  -5   7       13.22        9.21      4.26 o 
   4  -5   7       52.26       47.54      3.45 o 
 -10  -4   7       98.91       94.24      6.84 o 
  -9  -4   7       49.67       51.26      6.32 o 
  -8  -4   7      102.88      103.51      4.70 o 
  -7  -4   7       94.70       83.91      7.30 o 
  -6  -4   7       20.04       18.08      2.24 o 
  -5  -4   7      300.45      282.47     12.63 o 
  -4  -4   7      894.79      903.27     15.18 o 
  -3  -4   7       84.13       90.58      3.97 o 
  -2  -4   7      327.54      337.45      3.47 o 
  -1  -4   7      331.16      345.47      3.72 o 
   0  -4   7       10.07        8.72      1.21 o 
   1  -4   7      309.20      326.12      7.01 o 
   2  -4   7      441.26      465.62     16.57 o 
   3  -4   7      263.98      263.39      9.81 o 
   4  -4   7      102.00       98.62      4.57 o 
   5  -4   7      120.67      129.75      8.17 o 
   6  -4   7       32.17       34.83      6.59 o 
 -10  -3   7       35.66       45.92      5.05 o 
  -9  -3   7       10.34        6.74      3.82 o 
  -8  -3   7       28.80       27.03      2.40 o 
  -7  -3   7      132.19      126.69      8.02 o 
  -6  -3   7      156.18      162.36      4.84 o 
  -5  -3   7      167.14      175.67      5.61 o 
  -4  -3   7      447.18      442.66     10.58 o 
  -3  -3   7       56.46       56.42      1.62 o 
  -2  -3   7      234.94      236.83      3.52 o 
  -1  -3   7      186.37      185.09      2.48 o 
   0  -3   7       13.84       13.32      0.80 o 
   1  -3   7      235.28      247.99      2.24 o 
   2  -3   7        7.89        6.67      1.87 o 
   3  -3   7     1768.86     1793.93     27.34 o 
   4  -3   7       25.13       26.57      2.16 o 
   5  -3   7      162.30      164.26      7.36 o 
   6  -3   7        7.14        5.39      4.81 o 
   7  -3   7       45.98       46.17      4.65 o 
  -9  -2   7        6.52        5.33      6.13 o 
  -8  -2   7        2.92        2.50      2.12 o 
  -7  -2   7       35.18       41.45      6.25 o 
  -6  -2   7        3.68        2.61      1.17 o 
  -5  -2   7       69.56       74.29      3.21 o 
  -4  -2   7       32.72       36.67      2.47 o 
  -3  -2   7        3.66        4.24      0.55 o 
  -2  -2   7       27.61       26.42      0.82 o 
  -1  -2   7       14.46       13.45      0.92 o 
   0  -2   7      163.51      202.48      7.22 o 
   1  -2   7       10.36        8.68      3.67 o 
   2  -2   7      213.56      210.66      4.02 o 
   3  -2   7      729.99      684.33     17.02 o 
   4  -2   7      131.81      132.22      3.98 o 
   5  -2   7        5.45        4.58      2.39 o 
   6  -2   7        1.02        1.39      0.90 o 
   7  -2   7        7.53        8.40      7.70 o 
   8  -2   7        0.04        0.42      3.14 o 
  -9  -1   7        0.98        0.76      2.61 o 
  -8  -1   7        0.70        1.65      2.15 o 
  -7  -1   7       16.22       19.07      2.78 o 
  -6  -1   7      410.71      387.14      5.39 o 
  -5  -1   7       35.35       34.04      2.10 o 
  -4  -1   7       90.75       93.19      2.92 o 
  -3  -1   7       39.97       41.35      1.21 o 
  -2  -1   7        6.34        8.49      0.71 o 
  -1  -1   7       46.52       50.74      1.28 o 
   0  -1   7      524.40      624.27     10.62 o 
   1  -1   7       62.04       76.53      3.62 o 
   2  -1   7        8.83        9.15      2.30 o 
   3  -1   7       17.88       19.29      0.95 o 
   4  -1   7       59.75       63.66      1.61 o 
   5  -1   7        7.88        8.49      3.16 o 
   6  -1   7        5.91        4.57      2.31 o 
   7  -1   7       30.50       24.55      3.48 o 
   8  -1   7        3.57        2.79      2.45 o 
   9  -1   7       27.73       29.92      4.43 o 
  -9   0   7        2.27        1.97      2.75 o 
  -8   0   7       24.01       23.55      2.98 o 
  -7   0   7       42.44       32.39      7.60 o 
  -6   0   7       40.23       34.09      1.71 o 
  -5   0   7       27.33       30.40      2.30 o 
  -4   0   7       16.74       15.62      1.04 o 
  -3   0   7        3.29        2.46      0.93 o 
  -2   0   7       25.62       29.24      1.07 o 
  -1   0   7        0.43        2.73      0.74 o 
   0   0   7       85.29       94.37      3.37 o 
   1   0   7      595.62      618.30     20.82 o 
   2   0   7      303.84      331.63     10.94 o 
   3   0   7       27.64       35.01      1.36 o 
   4   0   7      124.87      129.68      4.46 o 
   5   0   7        5.13        3.56      2.09 o 
   6   0   7       78.10       74.60      3.88 o 
   7   0   7      114.79      120.14     11.08 o 
   8   0   7        2.22        2.38      2.12 o 
   9   0   7       12.36       12.90      2.32 o 
  -9   1   7      189.43      217.25      9.19 o 
  -8   1   7        1.97        2.62      2.26 o 
  -7   1   7        3.73        2.48      1.68 o 
  -6   1   7       27.84       24.68      2.49 o 
  -5   1   7       31.55       29.88      2.70 o 
  -4   1   7       30.74       29.98      2.19 o 
  -3   1   7      104.87      106.54      3.45 o 
  -2   1   7        4.04        6.31      2.46 o 
  -1   1   7        0.53        0.60      0.53 o 
   0   1   7       45.27       43.74      1.62 o 
   1   1   7       12.20       13.79      0.85 o 
   2   1   7        0.33        0.23      0.31 o 
   3   1   7        8.13        8.08      1.61 o 
   4   1   7       10.98       10.55      1.79 o 
   5   1   7      121.13      123.75      8.74 o 
   6   1   7        1.06        0.70      1.12 o 
   7   1   7        8.03        6.97      2.80 o 
   8   1   7       61.38       59.42      3.49 o 
   9   1   7        2.50        2.67      2.34 o 
  10   1   7        0.16        0.97      1.11 o 
  -8   2   7       51.56       55.19     11.33 o 
  -7   2   7        1.94        2.62      1.18 o 
  -6   2   7        8.40        7.11      3.86 o 
  -5   2   7       24.32       21.03      2.30 o 
  -4   2   7        3.83        3.06      3.79 o 
  -3   2   7       16.37       17.97      1.36 o 
  -2   2   7      373.79      393.07     11.77 o 
  -1   2   7       19.29       25.42      1.77 o 
   0   2   7       18.29       15.54      1.29 o 
   1   2   7       28.90       26.21      1.51 o 
   2   2   7       20.19       17.90      1.36 o 
   3   2   7       62.95       68.97      1.64 o 
   4   2   7       46.38       44.58      1.38 o 
   5   2   7      240.17      229.26      7.83 o 
   6   2   7        4.06        4.52      2.24 o 
   7   2   7        0.02        0.02      1.17 o 
   8   2   7       30.29       37.19      3.46 o 
   9   2   7        0.76        0.68      1.42 o 
  10   2   7        3.11        2.36      2.17 o 
  -8   3   7       27.22       26.71      2.50 o 
  -7   3   7        2.09        1.58      1.84 o 
  -6   3   7       89.44       93.79      5.41 o 
  -5   3   7      340.79      344.56      6.81 o 
  -4   3   7       11.28       11.12      4.78 o 
  -3   3   7       79.49       80.37      2.73 o 
  -2   3   7        5.76        4.87      2.07 o 
  -1   3   7        4.49        3.54      1.26 o 
   0   3   7      523.81      518.73     42.28 o 
   1   3   7      228.05      252.09      4.59 o 
   2   3   7      136.52      146.32      3.24 o 
   3   3   7      790.60      799.10     10.29 o 
   4   3   7        0.89        0.91      0.84 o 
   5   3   7       55.25       57.05      3.20 o 
   6   3   7        1.18        2.15      1.34 o 
   7   3   7       11.62       10.45      3.96 o 
   8   3   7        3.84        4.29      2.19 o 
   9   3   7      197.05      187.24      8.08 o 
  10   3   7       14.85       11.56      3.82 o 
  11   3   7       23.96       26.24      4.12 o 
  -7   4   7        8.29        5.00      3.16 o 
  -6   4   7        7.37        6.14      3.23 o 
  -5   4   7       23.57       18.95      9.50 o 
  -4   4   7      241.42      245.50     15.24 o 
  -3   4   7       43.75       42.35      3.14 o 
  -2   4   7        5.40        5.81      1.30 o 
  -1   4   7       34.06       39.08      3.60 o 
   0   4   7        0.32        2.14      3.33 o 
   1   4   7       84.09       90.92      4.15 o 
   2   4   7       47.58       51.03      3.29 o 
   3   4   7     1045.35     1056.75     16.65 o 
   4   4   7      815.57      892.10     21.15 o 
   5   4   7        7.45        6.69      2.29 o 
   6   4   7      160.22      163.30      6.92 o 
   7   4   7      239.29      236.86     20.12 o 
   8   4   7       30.62       26.15      8.78 o 
   9   4   7      134.79      139.63      5.64 o 
  10   4   7      281.28      302.32      9.44 o 
  11   4   7      111.93      102.11      5.15 o 
  -6   5   7        7.35        6.98      4.11 o 
  -5   5   7        2.97        1.10      1.72 o 
  -4   5   7       36.36       37.76      3.95 o 
  -3   5   7        0.44       -0.15      3.38 o 
  -2   5   7       57.38       59.49      5.21 o 
  -1   5   7       82.15       85.05      5.19 o 
   0   5   7        7.79       10.17      7.59 o 
   1   5   7      180.84      177.47      8.28 o 
   2   5   7      297.05      340.20     11.78 o 
   3   5   7     2096.29     2147.59     95.53 o 
   4   5   7       35.50       44.18      3.29 o 
   5   5   7       88.77       81.61      4.31 o 
   6   5   7       44.76       44.03      3.98 o 
   7   5   7       14.05        9.92      5.96 o 
   8   5   7       62.23       60.66      4.47 o 
   9   5   7      171.49      174.73      6.70 o 
  10   5   7       53.61       49.26      6.45 o 
  11   5   7       54.33       54.58      4.30 o 
  -5   6   7       15.80       14.54      7.28 o 
  -4   6   7        3.05        2.11      1.63 o 
  -3   6   7        9.46        8.67      5.01 o 
  -2   6   7        1.51        1.68      2.52 o 
  -1   6   7      249.33      244.37      9.38 o 
   0   6   7      394.55      405.02     10.08 o 
   1   6   7      363.35      409.22     10.82 o 
   2   6   7       46.08       52.01      5.21 o 
   3   6   7        8.34       13.36      3.64 o 
   4   6   7       43.77       42.10      3.25 o 
   5   6   7        0.20        0.87      1.87 o 
   6   6   7        0.08        2.58      2.66 o 
   7   6   7        3.59        5.52      2.65 o 
   8   6   7        0.06        0.55      1.88 o 
   9   6   7       63.66       72.62      5.16 o 
  10   6   7       11.57       12.52      3.73 o 
  11   6   7        1.31        2.27      2.48 o 
  -4   7   7        9.94        7.58      4.59 o 
  -3   7   7       12.72       11.50      5.47 o 
  -2   7   7       23.11       25.86     11.10 o 
  -1   7   7        0.68        2.26      2.54 o 
   0   7   7       88.96       95.09      5.65 o 
   1   7   7      158.12      174.89      8.49 o 
   2   7   7       47.97       48.97      4.42 o 
   3   7   7        0.83        2.09      3.92 o 
   4   7   7       46.83       43.26      3.34 o 
   5   7   7       10.45        9.85      5.58 o 
   6   7   7      196.35      185.63      7.68 o 
   7   7   7       19.76       25.08      5.06 o 
   8   7   7       42.33       41.02      4.46 o 
   9   7   7        8.14        3.41      3.47 o 
  10   7   7        2.98        3.75      3.92 o 
  11   7   7       35.45       36.52      7.65 o 
  -3   8   7        5.98        5.01      3.17 o 
  -2   8   7       28.75       22.01     12.10 o 
  -1   8   7       24.55       16.24     10.82 o 
   0   8   7       11.84       12.19      7.53 o 
   1   8   7        5.68        3.88      4.00 o 
   2   8   7        3.76        3.65      3.72 o 
   3   8   7        9.18       12.67      6.27 o 
   4   8   7        3.95        1.52      2.31 o 
   5   8   7       27.13       27.60      3.38 o 
   6   8   7      136.99      134.82      5.73 o 
   7   8   7       58.81       59.78      4.45 o 
   8   8   7       19.15       14.43      3.94 o 
   9   8   7       13.55       11.55      6.69 o 
  10   8   7        7.86        6.85      3.32 o 
  11   8   7        0.61        3.34      3.21 o 
  -2   9   7       15.47       10.51      4.89 o 
  -1   9   7        3.08        0.96      2.86 o 
   0   9   7       36.88       41.43      4.86 o 
   1   9   7       81.01       76.30     17.18 o 
   2   9   7        0.03        3.77      5.15 o 
   3   9   7       10.15       12.05      5.88 o 
   4   9   7        8.55        5.20      5.42 o 
   5   9   7       53.96       61.35      6.52 o 
   6   9   7        2.12        3.37      2.60 o 
   7   9   7       10.27       10.15      2.50 o 
   8   9   7        0.00        1.80      2.56 o 
   9   9   7        3.87        3.21      2.44 o 
  10   9   7        1.09        1.73      4.74 o 
  11   9   7        9.39        7.93     11.54 o 
  -1  10   7       29.84       29.63      5.04 o 
   0  10   7       92.14       86.59      6.85 o 
   1  10   7       34.91       39.61      5.19 o 
   2  10   7        0.25        0.24      2.07 o 
   3  10   7       26.94       24.79     18.21 o 
   4  10   7       75.46       65.60      6.06 o 
   5  10   7        1.14        1.89      3.01 o 
   6  10   7        1.01        2.04      4.17 o 
   7  10   7        8.24        4.75      4.89 o 
   8  10   7       13.07       11.02      4.32 o 
   9  10   7        4.57        6.77      3.15 o 
  10  10   7       25.94       13.31     23.65 o 
   1  11   7       23.29       13.01     12.33 o 
   2  11   7        0.21        2.00      3.56 o 
   3  11   7      177.75      209.76     11.97 o 
   4  11   7      201.09      191.50     24.95 o 
   5  11   7       38.46       27.63     19.90 o 
   6  11   7        2.38        2.29      4.39 o 
   7  11   7       30.90       37.07      5.66 o 
   8  11   7       65.15       74.99      7.96 o 
   9  11   7       30.30       36.20      6.64 o 
   5  12   7      149.69      153.93      9.94 o 
   6  12   7       88.43       87.35      9.16 o 
  -6  -8   8        3.33        2.45      4.72 o 
  -5  -8   8        0.63        2.02      4.01 o 
  -4  -8   8       37.37       45.13      5.71 o 
  -3  -8   8        5.76        6.67      5.55 o 
  -2  -8   8       81.88      100.21      8.48 o 
  -1  -8   8       22.88       29.61     20.79 o 
  -8  -7   8       31.35       36.02      5.39 o 
  -7  -7   8       16.45       12.35     13.75 o 
  -6  -7   8        9.85       10.91      8.47 o 
  -5  -7   8        6.83        5.38      5.42 o 
  -4  -7   8       50.63       58.25     10.32 o 
  -3  -7   8        0.18        0.63      3.52 o 
  -2  -7   8        2.50        3.82      3.38 o 
  -1  -7   8        9.70        5.98      4.58 o 
   0  -7   8       21.22       21.01      6.11 o 
   1  -7   8       24.07       36.57      5.11 o 
  -8  -6   8      168.65      184.80      6.64 o 
  -7  -6   8       30.69       25.84      8.95 o 
  -6  -6   8       28.13       34.07      4.18 o 
  -5  -6   8       66.10       63.01      6.12 o 
  -4  -6   8       18.84       18.08     14.86 o 
  -3  -6   8       24.13       24.02     15.79 o 
  -2  -6   8      101.23       70.17      4.26 o 
  -1  -6   8        1.17        0.74      1.21 o 
   0  -6   8        0.03       -0.15      1.84 o 
   1  -6   8       28.84       30.71      7.27 o 
   2  -6   8        1.07        1.79      2.17 o 
   3  -6   8        2.41        3.62      2.67 o 
  -9  -5   8        1.93        2.27      2.77 o 
  -8  -5   8       18.13       25.04      3.58 o 
  -7  -5   8        0.06        1.01      1.53 o 
  -6  -5   8        2.96        1.75      1.67 o 
  -5  -5   8        0.45        1.04      1.44 o 
  -4  -5   8       26.41       29.14      5.37 o 
  -3  -5   8        3.18        3.41      2.19 o 
  -2  -5   8       22.29       17.11      1.94 o 
  -1  -5   8      431.83      390.80     13.21 o 
   0  -5   8       41.51       45.71      3.64 o 
   1  -5   8       65.63       64.38      4.03 o 
   2  -5   8      200.80      201.73      7.33 o 
   3  -5   8       12.43        7.74      7.63 o 
   4  -5   8       19.12       15.52      3.26 o 
  -9  -4   8       49.35       49.06      4.92 o 
  -8  -4   8        1.34        1.52      1.57 o 
  -7  -4   8       47.48       45.59      7.07 o 
  -6  -4   8      160.21      148.78      5.11 o 
  -5  -4   8        1.09        1.40      1.29 o 
  -4  -4   8      611.20      582.03     13.17 o 
  -3  -4   8      117.18      118.09      4.20 o 
  -2  -4   8       86.42       84.12      2.75 o 
  -1  -4   8       12.57        6.35      2.50 o 
   0  -4   8        0.26        0.13      0.80 o 
   1  -4   8       17.59       15.43      2.22 o 
   2  -4   8       50.17       48.09      4.67 o 
   3  -4   8       10.59       10.16      3.15 o 
   4  -4   8        0.02        0.39      1.64 o 
   5  -4   8        1.33        3.79      5.47 o 
   6  -4   8       20.43       12.58     11.34 o 
  -9  -3   8       52.58       63.41     11.49 o 
  -8  -3   8       50.54       46.78     11.09 o 
  -7  -3   8        0.01        0.12      1.07 o 
  -6  -3   8       62.49       59.15      3.14 o 
  -5  -3   8        4.67        4.51      2.08 o 
  -4  -3   8     1200.49     1220.09     39.30 o 
  -3  -3   8       25.48       23.13      2.99 o 
  -2  -3   8       60.83       59.41      2.04 o 
  -1  -3   8       19.73       16.20      1.62 o 
   0  -3   8       29.14       28.04      2.65 o 
   1  -3   8      111.33      115.10      4.25 o 
   2  -3   8        6.54        7.37      2.87 o 
   3  -3   8       28.80       29.82      2.82 o 
   4  -3   8        0.02        1.62      1.24 o 
   5  -3   8        0.43        0.92      1.63 o 
   6  -3   8        0.06       -0.09      2.52 o 
   7  -3   8        1.10        0.83      2.31 o 
  -8  -2   8        3.64        2.03      1.97 o 
  -7  -2   8        0.01        0.98      1.15 o 
  -6  -2   8        9.12        8.09      2.58 o 
  -5  -2   8       37.30       39.17      2.52 o 
  -4  -2   8      520.14      583.98     34.61 o 
  -3  -2   8       11.96       10.69      1.04 o 
  -2  -2   8       77.30       76.42      2.43 o 
  -1  -2   8       53.66       62.70      1.21 o 
   0  -2   8        0.41        0.67      0.70 o 
   1  -2   8        8.30       10.90      1.76 o 
   2  -2   8       63.07       60.36      3.49 o 
   3  -2   8      159.35      151.20      3.57 o 
   4  -2   8        2.53        2.70      1.67 o 
   5  -2   8        0.93        2.10      2.84 o 
   6  -2   8        2.13        2.09      2.98 o 
   7  -2   8        1.61        3.34      3.77 o 
  -9  -1   8       10.78        6.23      5.22 o 
  -8  -1   8       10.69        7.31      5.08 o 
  -7  -1   8        7.82        7.94      7.43 o 
  -6  -1   8        6.56        6.56      2.84 o 
  -5  -1   8        9.75        8.80      4.61 o 
  -4  -1   8       40.09       36.07      2.13 o 
  -3  -1   8        7.29        7.28      0.91 o 
  -2  -1   8        3.44        2.65      0.78 o 
  -1  -1   8       19.60       20.27      0.92 o 
   0  -1   8       21.65       20.67      2.32 o 
   1  -1   8      176.61      202.67      8.83 o 
   2  -1   8       39.82       40.24      2.68 o 
   3  -1   8       39.45       32.24      3.35 o 
   4  -1   8      131.13      121.10      2.77 o 
   5  -1   8       32.21       33.84      2.46 o 
   6  -1   8       38.58       36.61      2.25 o 
   7  -1   8       13.93       12.18     10.92 o 
   8  -1   8       80.53       70.74      6.53 o 
  -9   0   8        3.89        2.16      2.67 o 
  -8   0   8        0.00        0.67      1.53 o 
  -7   0   8        6.89        4.94      2.69 o 
  -6   0   8       15.29       13.31      1.09 o 
  -5   0   8       92.29       89.22      3.63 o 
  -4   0   8       14.78       16.90      1.65 o 
  -3   0   8       30.17       33.27      2.35 o 
  -2   0   8        8.75       10.62      0.81 o 
  -1   0   8        0.21        0.25      0.25 o 
   0   0   8       11.69       11.92      0.67 o 
   1   0   8      546.81      404.05     18.64 o 
   2   0   8       39.97       47.00      4.44 o 
   3   0   8        7.79        7.28      0.98 o 
   4   0   8      105.23      113.98      3.86 o 
   5   0   8        0.63        0.92      1.23 o 
   6   0   8        1.12        2.27      1.49 o 
   7   0   8        7.75        7.05      2.63 o 
   8   0   8       57.77       59.31      4.19 o 
   9   0   8       29.65       17.38     14.72 o 
  -8   1   8       11.95        6.00      6.92 o 
  -7   1   8        5.11        6.73      3.36 o 
  -6   1   8       60.76       53.48      3.98 o 
  -5   1   8       15.99       15.20      6.45 o 
  -4   1   8       29.64       28.05      2.21 o 
  -3   1   8      160.42      185.85      4.62 o 
  -2   1   8      161.45      177.20      5.40 o 
  -1   1   8      107.01      110.10      3.31 o 
   0   1   8        0.14        0.45      0.49 o 
   1   1   8      266.94      279.02      9.30 o 
   2   1   8       32.12       26.87      1.32 o 
   3   1   8      137.49      142.17      6.47 o 
   4   1   8       18.08       17.84      1.05 o 
   5   1   8      107.94      109.98      2.19 o 
   6   1   8        3.17        3.00      1.70 o 
   7   1   8       27.11       25.65      4.47 o 
   8   1   8      117.23      114.24      7.82 o 
   9   1   8       30.11       31.29      3.89 o 
  -8   2   8       92.57       92.46      7.72 o 
  -7   2   8       42.86       39.98      6.05 o 
  -6   2   8        0.29        1.24      1.47 o 
  -5   2   8       15.94       15.68      5.82 o 
  -4   2   8        1.19        0.55      1.57 o 
  -3   2   8       15.26       13.88      2.12 o 
  -2   2   8      875.98      850.95     30.42 o 
  -1   2   8      109.98      121.11      5.12 o 
   0   2   8       49.00       56.92      2.11 o 
   1   2   8       41.37       35.94      1.45 o 
   2   2   8      439.85      439.54     14.60 o 
   3   2   8       26.19       23.92      1.50 o 
   4   2   8       52.70       52.79      1.85 o 
   5   2   8       77.11       82.64      3.26 o 
   6   2   8        0.58        0.24      1.37 o 
   7   2   8       13.97       12.74      6.45 o 
   8   2   8       55.35       46.97      3.23 o 
   9   2   8        5.73        3.15      2.13 o 
  10   2   8       28.52       28.37      2.86 o 
  -7   3   8       11.84        6.71      2.53 o 
  -6   3   8       47.46       42.35      4.25 o 
  -5   3   8       38.72       42.65      3.91 o 
  -4   3   8        6.52       10.46      5.36 o 
  -3   3   8        3.21        2.61      1.74 o 
  -2   3   8        0.54        0.69      1.09 o 
  -1   3   8      720.06      811.05     26.18 o 
   0   3   8       28.32       28.98      2.15 o 
   1   3   8      400.60      378.94     10.01 o 
   2   3   8       49.73       58.16      2.17 o 
   3   3   8      194.43      198.36      6.11 o 
   4   3   8      190.17      194.09      4.79 o 
   5   3   8      235.92      253.74      5.87 o 
   6   3   8       23.01       21.14      2.67 o 
   7   3   8       14.82       12.17      4.47 o 
   8   3   8       21.17       24.91      3.07 o 
   9   3   8       34.70       36.64      3.63 o 
  10   3   8       12.23       11.97      6.54 o 
  -7   4   8       12.50        8.94      5.88 o 
  -6   4   8        3.33        2.97      2.44 o 
  -5   4   8      148.92      167.76     12.79 o 
  -4   4   8      361.80      355.16     17.65 o 
  -3   4   8      470.14      472.18     18.60 o 
  -2   4   8       53.57       53.00      3.86 o 
  -1   4   8        2.40        3.23      1.72 o 
   0   4   8      313.91      308.76      9.09 o 
   1   4   8      367.36      376.61     10.77 o 
   2   4   8      205.46      199.38     10.81 o 
   3   4   8       96.07      118.05      6.05 o 
   4   4   8       63.31       71.21      4.78 o 
   5   4   8        8.19        8.52      2.54 o 
   6   4   8        4.90        3.92      1.78 o 
   7   4   8      175.92      191.92      7.66 o 
   8   4   8       80.41       80.70      4.70 o 
   9   4   8       24.96       19.46      4.98 o 
  10   4   8      442.14      456.31     10.30 o 
  11   4   8       39.46       33.79      3.12 o 
  -6   5   8        4.62        4.79      3.34 o 
  -5   5   8       13.87        9.18      4.30 o 
  -4   5   8      335.02      347.03      9.93 o 
  -3   5   8      116.76      109.68      8.27 o 
  -2   5   8      114.78      123.32      6.24 o 
  -1   5   8       29.18       31.79      3.30 o 
   0   5   8        1.42        1.56      1.19 o 
   1   5   8       14.68       16.09      3.92 o 
   2   5   8       21.81       25.07      2.67 o 
   3   5   8      248.05      280.29      9.16 o 
   4   5   8        0.03       -0.53      2.34 o 
   5   5   8        0.18        1.23      1.89 o 
   6   5   8       25.98       29.84      3.31 o 
   7   5   8       75.77       69.55      3.70 o 
   8   5   8        0.83        1.50      2.17 o 
   9   5   8        9.64        6.77      3.01 o 
  10   5   8      370.21      390.87     12.55 o 
  11   5   8       95.65       81.89      4.88 o 
  -5   6   8       11.41        8.81      5.17 o 
  -4   6   8        6.75        7.42      3.42 o 
  -3   6   8       30.90       32.97      4.00 o 
  -2   6   8      118.28      120.34      8.01 o 
  -1   6   8       22.63       25.34      2.98 o 
   0   6   8        0.83        1.62      2.37 o 
   1   6   8       72.42       68.26      4.49 o 
   2   6   8       22.81       23.07      2.77 o 
   3   6   8       12.37       10.02      3.64 o 
   4   6   8        5.64        6.73      3.19 o 
   5   6   8       13.12       11.01      9.94 o 
   6   6   8       22.74       24.93      4.05 o 
   7   6   8      100.73      101.13      5.29 o 
   8   6   8       22.99       22.12      4.24 o 
   9   6   8      211.91      227.19      7.89 o 
  10   6   8       84.47       71.46      4.71 o 
  11   6   8       43.82       44.79      6.81 o 
  -4   7   8        1.32        1.29      1.51 o 
  -3   7   8       37.27       37.75      4.54 o 
  -2   7   8        3.68        2.86      4.05 o 
  -1   7   8      125.82      115.45      7.45 o 
   0   7   8      157.78      158.31      6.92 o 
   1   7   8       20.19       20.72      3.37 o 
   2   7   8      430.86      390.09     21.43 o 
   3   7   8       47.75       35.76      4.40 o 
   4   7   8       21.00       15.27      3.03 o 
   5   7   8      268.65      266.44      9.22 o 
   6   7   8       95.60      100.21      7.36 o 
   7   7   8        3.25        2.63      1.60 o 
   8   7   8      241.94      250.78      8.06 o 
   9   7   8       44.62       39.97      4.21 o 
  10   7   8        6.35        4.53      4.76 o 
  11   7   8       18.52       11.01      9.01 o 
  -3   8   8        5.95        5.18      3.27 o 
  -2   8   8        0.04       -0.21      1.02 o 
  -1   8   8        2.89        3.27      3.18 o 
   0   8   8        0.80       -0.11      2.91 o 
   1   8   8        2.65        2.83      2.50 o 
   2   8   8       40.52       47.35      6.53 o 
   3   8   8        3.64        2.24      1.97 o 
   4   8   8        0.02        1.62      2.29 o 
   5   8   8        0.00        0.76      2.68 o 
   6   8   8       41.97       40.18      3.89 o 
   7   8   8        1.41        0.51      2.50 o 
   8   8   8        1.94        1.85      2.70 o 
   9   8   8       65.85       60.65      6.09 o 
  10   8   8        6.88        5.62      4.48 o 
  11   8   8       10.08        9.47      4.48 o 
  -2   9   8       57.17       50.39      6.45 o 
  -1   9   8       22.65       21.67     16.34 o 
   0   9   8        0.17        1.74      1.96 o 
   1   9   8       15.26       12.88      9.55 o 
   2   9   8        2.38        3.48      3.64 o 
   3   9   8       64.93       55.70     16.99 o 
   4   9   8       11.71        8.75      4.34 o 
   5   9   8       18.38       23.03     15.70 o 
   6   9   8       19.19       21.18      4.16 o 
   7   9   8        5.80        4.34      3.62 o 
   8   9   8        7.69        3.66      2.64 o 
   9   9   8        2.10        3.50      2.49 o 
  10   9   8       14.53       14.49      3.03 o 
   0  10   8       66.41       62.21      8.58 o 
   1  10   8       10.55       10.15      7.12 o 
   2  10   8       57.10       55.34      5.54 o 
   3  10   8        0.06       -0.23      3.60 o 
   4  10   8        4.27        2.24      5.68 o 
   5  10   8       13.57       12.58      8.40 o 
   6  10   8        8.30       14.19      6.38 o 
   7  10   8        1.19       -0.16      4.64 o 
   8  10   8       30.60       20.30     20.42 o 
   9  10   8       17.34       13.81      3.06 o 
  10  10   8        6.34        3.66      4.20 o 
   3  11   8       19.45       23.24     16.19 o 
   4  11   8       76.16       79.97      7.13 o 
   5  11   8       41.22       45.60      6.82 o 
   6  11   8      177.74      202.08     14.02 o 
   7  11   8       54.54       66.22      7.83 o 
   8  11   8        9.35       10.72      5.04 o 
   9  11   8       22.98       19.04     22.20 o 
  -6  -7   9       93.16      115.14      8.67 o 
  -5  -7   9        5.72        6.67      4.88 o 
  -4  -7   9        0.42        1.15      3.50 o 
  -3  -7   9       51.26       38.81      5.25 o 
  -2  -7   9        0.92        0.89      2.41 o 
  -1  -7   9       30.03       16.22     12.88 o 
   0  -7   9       20.60       12.27      7.49 o 
  -6  -6   9       16.03       17.00     16.55 o 
  -5  -6   9       82.37      102.79      8.00 o 
  -4  -6   9       11.11       11.30      8.18 o 
  -3  -6   9        0.29        0.55      2.80 o 
  -2  -6   9        0.16        1.31      1.99 o 
  -1  -6   9       13.25        8.14      4.65 o 
   0  -6   9       14.67        9.81      4.28 o 
   1  -6   9        7.25        7.45      5.73 o 
   2  -6   9        3.72        3.62      2.55 o 
  -8  -5   9      106.50      116.49      6.70 o 
  -7  -5   9        3.78        3.29      2.75 o 
  -6  -5   9        6.27        3.06      2.64 o 
  -5  -5   9       80.30       74.40      7.30 o 
  -4  -5   9       56.48       65.27      6.19 o 
  -3  -5   9      109.68       95.73      6.85 o 
  -2  -5   9       85.54       77.16     11.75 o 
  -1  -5   9      122.37      103.02      4.45 o 
   0  -5   9        4.65        6.60      3.28 o 
   1  -5   9       25.19       26.87      3.94 o 
   2  -5   9        7.93        6.37      3.34 o 
   3  -5   9        2.86        1.48      2.00 o 
   4  -5   9       13.63       10.72      2.96 o 
  -8  -4   9        1.21        1.07      1.09 o 
  -7  -4   9        2.93        2.28      2.52 o 
  -6  -4   9       34.92       33.92      4.37 o 
  -5  -4   9      342.23      353.14     15.99 o 
  -4  -4   9        0.20        0.36      1.78 o 
  -3  -4   9       19.64       20.79      2.66 o 
  -2  -4   9      129.80      121.92      9.47 o 
  -1  -4   9       34.51       30.16      2.91 o 
   0  -4   9       66.23       59.71      3.70 o 
   1  -4   9      102.87       98.33      9.40 o 
   2  -4   9       23.95       25.04      5.68 o 
   3  -4   9       17.48       15.77      3.96 o 
   4  -4   9      177.19      191.85      9.20 o 
   5  -4   9        8.65        4.88      6.08 o 
  -9  -3   9       10.92        9.99      8.08 o 
  -8  -3   9       36.57       35.91      7.67 o 
  -7  -3   9        1.53        1.66      1.25 o 
  -6  -3   9       21.33       19.51      2.07 o 
  -5  -3   9        0.20        0.16      0.95 o 
  -4  -3   9       66.83       67.27      4.88 o 
  -3  -3   9       32.61       33.39      2.14 o 
  -2  -3   9       47.61       45.62      1.88 o 
  -1  -3   9       29.55       36.71      2.70 o 
   0  -3   9        9.88        6.84      3.65 o 
   1  -3   9      131.77      145.22     10.17 o 
   2  -3   9       17.66       16.39      7.43 o 
   3  -3   9       42.64       39.06      3.13 o 
   4  -3   9       96.34       96.47      6.42 o 
   5  -3   9        1.27        2.42      1.57 o 
   6  -3   9      193.28      208.39      9.34 o 
  -8  -2   9        0.24        0.23      0.83 o 
  -7  -2   9        0.18        0.97      0.88 o 
  -6  -2   9        0.80        1.22      1.00 o 
  -5  -2   9        5.64        5.51      3.63 o 
  -4  -2   9       51.47       53.44      2.83 o 
  -3  -2   9     1295.93     1350.59     23.81 o 
  -2  -2   9       11.75        8.18      1.88 o 
  -1  -2   9       25.03       24.05      4.46 o 
   0  -2   9      117.30      119.46      8.44 o 
   1  -2   9        0.20        0.86      1.16 o 
   2  -2   9       79.38       79.09      4.46 o 
   3  -2   9      925.10      948.22     15.70 o 
   4  -2   9       92.20       96.30      6.97 o 
   5  -2   9        2.72        1.42      1.67 o 
   6  -2   9        1.02        0.96      1.63 o 
   7  -2   9        3.34        2.54      3.56 o 
  -8  -1   9       10.39        8.47      8.02 o 
  -7  -1   9       46.69       49.46      7.17 o 
  -6  -1   9      105.51       94.07      4.20 o 
  -5  -1   9       34.23       37.72      2.20 o 
  -4  -1   9      169.09      172.63      9.89 o 
  -3  -1   9      771.37      817.43      8.40 o 
  -2  -1   9        6.16        6.52      2.03 o 
  -1  -1   9       31.93       40.24      1.36 o 
   0  -1   9        5.39        9.09      4.80 o 
   1  -1   9       17.35       18.23      2.15 o 
   2  -1   9       22.25       18.21      2.34 o 
   3  -1   9       72.68       65.35      4.46 o 
   4  -1   9       51.18       53.64      6.32 o 
   5  -1   9       87.16       90.06      6.62 o 
   6  -1   9        1.89        0.70      1.80 o 
   7  -1   9        6.23        5.32      8.10 o 
   8  -1   9       33.74       32.21      5.11 o 
  -8   0   9        2.82        3.02      4.28 o 
  -7   0   9        0.84        0.38      1.94 o 
  -6   0   9      201.66      182.18      6.46 o 
  -5   0   9       19.31       15.08      1.95 o 
  -4   0   9        1.13        1.32      1.22 o 
  -3   0   9       50.25       50.07      2.23 o 
  -2   0   9       21.52       21.07      1.11 o 
  -1   0   9      119.30      111.75      3.01 o 
   0   0   9       60.32       56.34      3.35 o 
   1   0   9        0.92        0.58      1.62 o 
   2   0   9      213.23      209.63     11.00 o 
   3   0   9       22.83       18.18     11.22 o 
   4   0   9      114.16      111.09     11.58 o 
   5   0   9       29.62       34.97      2.49 o 
   6   0   9        0.42        0.49      0.84 o 
   7   0   9        1.52        2.23      3.75 o 
   8   0   9        7.29        3.24      5.38 o 
   9   0   9       18.31        7.58     15.87 o 
  -8   1   9        0.21        0.62      1.34 o 
  -7   1   9        0.01        0.48      2.04 o 
  -6   1   9       86.67       75.58      3.26 o 
  -5   1   9       21.08       21.27      2.50 o 
  -4   1   9        1.65        2.57      1.76 o 
  -3   1   9       72.00       74.77      3.23 o 
  -2   1   9      173.79      171.27      4.16 o 
  -1   1   9       40.13       40.63      2.72 o 
   0   1   9       91.58      100.10      2.62 o 
   1   1   9      394.88      379.30     12.03 o 
   2   1   9       47.33       49.94      5.50 o 
   3   1   9        0.01        0.17      0.29 o 
   4   1   9        1.13        1.20      0.68 o 
   5   1   9        2.46        2.59      1.59 o 
   6   1   9        2.80        4.28      1.54 o 
   7   1   9        0.80        0.07      1.18 o 
   8   1   9      100.09       95.75      7.07 o 
   9   1   9       12.55        9.98      8.49 o 
  -7   2   9        0.28       -0.01      1.94 o 
  -6   2   9        0.06        0.50      0.78 o 
  -5   2   9       15.51       18.07      3.39 o 
  -3   2   9        3.51        2.83      3.19 o 
  -2   2   9        5.25        4.00      2.69 o 
  -1   2   9      308.18      321.31      5.07 o 
   0   2   9       12.14       11.38      1.21 o 
   1   2   9      287.59      310.75      6.61 o 
   2   2   9      152.84      151.12      6.64 o 
   3   2   9      111.25      108.39      5.70 o 
   4   2   9       77.03       74.42      1.79 o 
   5   2   9       54.17       58.77      3.16 o 
   6   2   9       82.66       82.77      4.54 o 
   7   2   9       43.17       41.41      2.77 o 
   8   2   9        4.17        2.88      2.23 o 
   9   2   9       15.87       10.81      6.64 o 
  10   2   9       15.69       11.42     12.50 o 
  -7   3   9        6.52        5.04      3.26 o 
  -6   3   9       24.21       20.36      2.61 o 
  -5   3   9       64.03       64.72      4.63 o 
  -4   3   9      104.85      115.54      5.73 o 
  -3   3   9      158.80      177.59      7.26 o 
  -2   3   9        1.02        1.14      2.22 o 
  -1   3   9       27.38       31.14      2.49 o 
   0   3   9       25.79       28.91      2.34 o 
   1   3   9        9.56        8.69      1.57 o 
   2   3   9       36.04       36.32      2.09 o 
   3   3   9       98.63       92.81      2.92 o 
   4   3   9       38.20       40.36      1.92 o 
   5   3   9       14.19       15.81      2.70 o 
   6   3   9      713.00      737.09     16.09 o 
   7   3   9       57.01       51.66      5.38 o 
   8   3   9      276.25      316.13      7.99 o 
   9   3   9        3.00        1.73      1.63 o 
  10   3   9       59.20       58.89      4.07 o 
  -6   4   9      320.84      337.66     21.75 o 
  -5   4   9      244.56      262.99     10.03 o 
  -4   4   9       20.63       19.43     10.75 o 
  -3   4   9      488.51      481.47     10.02 o 
  -2   4   9        4.29        4.34      2.50 o 
  -1   4   9       93.68       98.30      4.73 o 
   0   4   9       80.14       70.88      3.18 o 
   1   4   9      157.92      165.19      6.24 o 
   2   4   9      118.67      109.17      5.78 o 
   3   4   9      785.23      761.00     13.45 o 
   4   4   9        0.01        0.73      1.49 o 
   5   4   9       34.98       28.14      3.34 o 
   6   4   9        3.74        4.24      2.73 o 
   7   4   9        1.70        2.71      2.30 o 
   8   4   9        3.50        3.67      2.38 o 
   9   4   9        6.18        4.99      3.01 o 
  10   4   9       56.28       61.98      7.80 o 
  -6   5   9        0.03        0.00      1.46 o 
  -5   5   9        2.24        1.42      1.12 o 
  -4   5   9      136.57      135.89      6.79 o 
  -3   5   9      293.06      309.13      9.84 o 
  -2   5   9      600.04      658.18     12.56 o 
  -1   5   9       10.00       11.06      4.62 o 
   0   5   9      268.86      259.20      8.13 o 
   1   5   9      363.91      373.74      7.39 o 
   2   5   9      164.97      181.95      5.46 o 
   3   5   9      189.25      210.43      6.57 o 
   4   5   9      659.90      685.43     10.43 o 
   5   5   9      214.77      214.45      6.89 o 
   6   5   9        1.19        0.83      1.11 o 
   7   5   9       94.80       89.67      5.59 o 
   8   5   9      136.32      132.73      5.70 o 
   9   5   9        5.38        5.83      3.13 o 
  10   5   9       15.69       12.42      8.59 o 
  11   5   9       22.69       15.13      9.54 o 
  -5   6   9       10.19        7.26      4.07 o 
  -4   6   9       21.09       13.25     12.48 o 
  -3   6   9      277.29      273.55     10.49 o 
  -2   6   9       66.10       70.08      5.41 o 
  -1   6   9        0.32        0.95      2.74 o 
   0   6   9       47.56       39.68      3.68 o 
   1   6   9       55.67       42.44      3.82 o 
   2   6   9       95.77      109.25      4.83 o 
   3   6   9      181.57      225.50      6.81 o 
   4   6   9      218.82      215.69      9.26 o 
   5   6   9      453.31      431.98     11.77 o 
   6   6   9        0.01        1.96      2.12 o 
   7   6   9       69.28       62.40      4.92 o 
   8   6   9       28.80       33.20      3.57 o 
   9   6   9        0.46        1.75      1.88 o 
  10   6   9        0.01        1.28      2.49 o 
  11   6   9        7.03        3.22      3.39 o 
  -4   7   9        0.53        1.89      2.21 o 
  -3   7   9       21.57       23.78      3.55 o 
  -2   7   9       98.00       94.80      6.23 o 
  -1   7   9       16.03       15.83     12.40 o 
   0   7   9        0.14       -0.06      1.69 o 
   1   7   9       41.49       38.66      4.31 o 
   2   7   9        1.33        2.82      2.52 o 
   3   7   9       73.11       63.31      4.68 o 
   4   7   9       22.16       18.03      4.25 o 
   5   7   9        5.13        7.46      3.26 o 
   6   7   9        0.24        2.93      3.00 o 
   7   7   9      148.70      138.72      8.71 o 
   8   7   9      116.80      105.35      6.56 o 
   9   7   9        9.07        5.68      3.59 o 
  10   7   9        2.56        2.43      1.98 o 
  11   7   9        6.69        2.84      3.26 o 
  -3   8   9       46.29       38.69      4.49 o 
  -2   8   9        0.69        1.77      2.36 o 
  -1   8   9       45.30       42.61      5.11 o 
   0   8   9        1.49        1.32      4.11 o 
   1   8   9       90.07       86.61      5.95 o 
   2   8   9       22.68       16.73     11.61 o 
   3   8   9        0.99        0.75      2.99 o 
   4   8   9        0.11        3.92      2.73 o 
   5   8   9      124.45      112.37      6.31 o 
   6   8   9       11.70       18.15      5.20 o 
   7   8   9        3.73        5.01      3.22 o 
   8   8   9        0.01        2.28      2.30 o 
   9   8   9       18.42       17.05      4.56 o 
  10   8   9       92.69       88.43      6.46 o 
  -1   9   9       15.05       14.36      9.82 o 
   0   9   9       44.80       44.99      4.81 o 
   1   9   9        6.26        4.46      4.71 o 
   2   9   9        6.39        6.76      8.76 o 
   3   9   9        8.81        8.34      5.89 o 
   4   9   9       51.48       54.26      6.40 o 
   5   9   9       16.60       11.67     10.05 o 
   6   9   9       58.39       51.56      4.03 o 
   7   9   9       33.70       33.18      5.14 o 
   8   9   9       37.72       30.32      4.05 o 
   9   9   9       45.64       50.28      4.38 o 
  10   9   9        1.23        1.07      1.87 o 
   0  10   9        5.10        2.54      3.28 o 
   1  10   9       26.43       26.56     14.90 o 
   2  10   9       41.25       41.62     15.31 o 
   3  10   9        6.13        5.68      6.97 o 
   4  10   9        0.52        2.58      3.21 o 
   5  10   9        0.18        1.58      3.33 o 
   6  10   9        8.94        4.44      4.37 o 
   7  10   9      112.62      119.29      8.41 o 
   8  10   9       47.78       44.29      4.12 o 
   9  10   9       16.10       18.75      7.31 o 
   2  11   9       31.04       39.85      5.67 o 
   3  11   9        0.73        2.32      3.92 o 
   4  11   9      154.82      185.59     10.99 o 
   5  11   9        0.24        2.78      3.48 o 
   6  11   9       38.66       33.06      9.64 o 
   7  11   9        3.91        2.34      4.32 o 
   8  11   9       96.69       91.01     17.80 o 
  -4  -7  10       10.33        9.74     11.94 o 
  -3  -7  10        6.52        2.41      2.36 o 
  -2  -7  10       11.75        9.04      7.95 o 
  -6  -6  10       23.83       16.46     14.88 o 
  -5  -6  10        8.33        6.80      8.88 o 
  -4  -6  10        0.05        0.50      3.41 o 
  -3  -6  10        5.39        4.87      3.83 o 
  -2  -6  10        0.32        1.48      2.81 o 
  -1  -6  10       59.07       57.82     11.69 o 
   0  -6  10        4.53        3.80      3.01 o 
   1  -6  10        1.16        2.49      2.81 o 
  -7  -5  10        2.11        2.56      4.77 o 
  -6  -5  10        1.59        0.89      2.40 o 
  -5  -5  10        4.28        4.98      3.62 o 
  -4  -5  10       12.18        9.32      7.10 o 
  -3  -5  10        2.04        4.14      6.03 o 
  -2  -5  10       45.20       44.38     10.51 o 
  -1  -5  10        3.31        0.22      1.38 o 
   0  -5  10        9.38        8.29      4.25 o 
   1  -5  10       63.46       63.67      4.01 o 
   2  -5  10       56.54       68.57      4.68 o 
   3  -5  10       19.23       21.46      4.11 o 
  -7  -4  10        7.28        8.74      7.36 o 
  -6  -4  10        0.09        1.56      1.87 o 
  -5  -4  10       52.52       45.81     13.54 o 
  -4  -4  10        5.77        3.04      3.56 o 
  -3  -4  10       21.02       18.46     10.65 o 
  -2  -4  10       36.37       37.04      4.55 o 
  -1  -4  10      183.78      166.75      8.55 o 
   0  -4  10        0.06        0.66      1.08 o 
   1  -4  10        1.48        1.05      1.87 o 
   2  -4  10        2.75        1.04      1.56 o 
   3  -4  10       66.87       69.99      4.53 o 
   4  -4  10       12.18        9.22      7.40 o 
  -8  -3  10       49.18       57.20      4.98 o 
  -7  -3  10       12.34       10.28      7.87 o 
  -6  -3  10       21.95       17.11      3.37 o 
  -5  -3  10       27.69       32.26      3.31 o 
  -4  -3  10       41.67       34.85      4.58 o 
  -3  -3  10        9.08        9.10      4.55 o 
  -2  -3  10       16.33       13.68      5.70 o 
  -1  -3  10      102.33       92.93      4.19 o 
   0  -3  10       35.20       29.88      3.35 o 
   1  -3  10        9.44        7.47      3.45 o 
   2  -3  10      105.12      113.51      5.62 o 
   3  -3  10        0.47        0.49      1.40 o 
   4  -3  10       88.47       87.83      6.37 o 
   5  -3  10       28.64       26.98      3.77 o 
  -8  -2  10        2.06        2.58      1.78 o 
  -7  -2  10        7.72        8.44      4.29 o 
  -6  -2  10        2.58        1.42      1.07 o 
  -5  -2  10        9.65       10.05      5.18 o 
  -4  -2  10       19.14       20.60      3.28 o 
  -3  -2  10      311.51      319.09      5.44 o 
  -2  -2  10        7.92        5.00      2.92 o 
  -1  -2  10        0.01        0.55      0.94 o 
   0  -2  10        0.65        1.25      1.70 o 
   1  -2  10        6.59        8.23      3.08 o 
   2  -2  10        9.91        6.66      2.78 o 
   3  -2  10       79.27       77.04      5.39 o 
   4  -2  10      267.59      295.58     11.85 o 
   5  -2  10       23.05       14.64     13.32 o 
   6  -2  10       14.60        8.78      7.63 o 
  -8  -1  10        1.05        2.09      2.14 o 
  -6  -1  10        1.73        1.28      0.92 o 
  -5  -1  10        4.60        5.13      2.43 o 
  -4  -1  10       44.58       53.69      3.71 o 
  -3  -1  10       32.98       27.66      2.25 o 
  -2  -1  10       20.53       17.19      1.93 o 
  -1  -1  10       27.17       32.00      4.04 o 
   0  -1  10        1.00        3.72      1.94 o 
   1  -1  10       18.97       13.53      2.98 o 
   2  -1  10       12.51       17.39      3.96 o 
   3  -1  10        2.76        3.28      3.11 o 
   4  -1  10     1400.58     1507.62     25.42 o 
   5  -1  10       57.00       61.92      6.05 o 
   6  -1  10        3.68        3.27      4.21 o 
   7  -1  10        0.76        1.57      2.24 o 
  -8   0  10        0.02       -0.69      2.09 o 
  -7   0  10        0.29        0.07      0.98 o 
  -6   0  10        2.78        1.17      2.39 o 
  -5   0  10        1.18        0.24      0.75 o 
  -4   0  10        1.36        1.78      1.30 o 
  -3   0  10       56.81       56.17      2.97 o 
  -2   0  10        0.05        0.26      0.73 o 
  -1   0  10        1.48        3.52      1.32 o 
   0   0  10       20.08       31.30      3.95 o 
   1   0  10       76.66       89.02      5.69 o 
   2   0  10       67.50       79.76      5.55 o 
   3   0  10        0.97        0.94      2.78 o 
   4   0  10      583.22      575.34     16.39 o 
   5   0  10        9.83        8.11      6.76 o 
   6   0  10       13.96       12.50      9.73 o 
   7   0  10        0.80        1.63      3.21 o 
   8   0  10        0.60        1.02      2.74 o 
  -7   1  10        0.07        0.82      1.65 o 
  -6   1  10       24.84       30.61      7.11 o 
  -5   1  10      188.12      186.62      6.29 o 
  -4   1  10      169.11      178.88      7.70 o 
  -3   1  10        2.23        1.11      1.18 o 
  -2   1  10        1.03        0.37      1.30 o 
  -1   1  10        0.08        0.38      0.61 o 
   0   1  10        3.45        2.08      0.75 o 
   1   1  10      128.16      141.36      9.47 o 
   2   1  10       21.56       29.97      4.29 o 
   3   1  10       21.06       25.04      3.65 o 
   4   1  10       20.81       15.91      1.89 o 
   5   1  10       46.69       56.27     15.92 o 
   6   1  10       10.43       10.40      8.91 o 
   7   1  10        5.03        4.31      3.92 o 
   8   1  10        0.88        1.96      2.84 o 
   9   1  10       17.96       10.69     11.16 o 
  -7   2  10        0.97        1.45      2.79 o 
  -6   2  10       12.91       16.58      4.43 o 
  -5   2  10      301.25      291.28     12.33 o 
  -4   2  10       81.10       83.66      5.34 o 
  -3   2  10      367.41      375.06     11.37 o 
  -2   2  10       86.31       97.32      3.57 o 
  -1   2  10      135.97      131.52      7.52 o 
   0   2  10      100.75       98.03      2.06 o 
   1   2  10        5.87        5.04      0.92 o 
   2   2  10      117.70      125.32      5.97 o 
   3   2  10        7.54        8.55      1.28 o 
   4   2  10      113.66      112.41      3.19 o 
   5   2  10       80.52       79.45      3.38 o 
   6   2  10      173.19      185.59     16.39 o 
   7   2  10        0.00       -0.56      1.35 o 
   8   2  10      162.06      188.71     11.23 o 
   9   2  10       76.98       80.74      8.05 o 
  -7   3  10       28.19       36.71     10.76 o 
  -6   3  10      317.04      329.58      9.02 o 
  -5   3  10      114.67      111.89      5.52 o 
  -4   3  10       63.30       62.12      4.04 o 
  -3   3  10       74.74       78.13      4.34 o 
  -2   3  10       71.38       73.38      3.70 o 
  -1   3  10       22.32       21.52      1.80 o 
   0   3  10      132.66      127.28      4.53 o 
   1   3  10      397.09      404.82      6.26 o 
   2   3  10       57.63       58.19      2.39 o 
   3   3  10      507.05      487.70     21.44 o 
   4   3  10      747.40      762.07     11.16 o 
   5   3  10        1.16        1.17      2.47 o 
   6   3  10       36.04       34.68      4.78 o 
   7   3  10      144.12      131.68      4.76 o 
   8   3  10        1.10        1.55      2.18 o 
   9   3  10        2.66        2.57      3.10 o 
  10   3  10       72.89       65.71      6.78 o 
  -6   4  10        2.43        1.58      1.13 o 
  -5   4  10       37.59       38.78      3.82 o 
  -4   4  10      200.96      208.16      9.42 o 
  -3   4  10        3.24        5.32      2.45 o 
  -2   4  10      191.25      187.95      6.06 o 
  -1   4  10       37.45       41.45      5.61 o 
   0   4  10      153.05      150.09      5.96 o 
   1   4  10     1009.66     1066.39     11.18 o 
   2   4  10       44.45       44.87      4.37 o 
   3   4  10      307.25      311.33      8.95 o 
   4   4  10       79.78       74.23      4.54 o 
   5   4  10       37.21       33.92      3.73 o 
   6   4  10      215.53      222.21      8.54 o 
   7   4  10       13.96       13.18      3.59 o 
   8   4  10       91.56       91.81      4.65 o 
   9   4  10       42.18       51.71      5.26 o 
  10   4  10      174.74      164.29     10.21 o 
  -5   5  10       13.64        8.41      9.24 o 
  -4   5  10        9.12        9.02      6.18 o 
  -3   5  10       46.30       43.05      9.75 o 
  -2   5  10        1.83        4.58      4.09 o 
  -1   5  10        2.03        2.43      2.68 o 
   0   5  10        7.60       10.01      5.43 o 
   1   5  10      146.73      149.19      5.02 o 
   2   5  10       56.70       65.27      3.63 o 
   3   5  10        0.84        2.06      2.25 o 
   4   5  10      509.07      530.95     22.00 o 
   5   5  10      457.01      432.43     13.36 o 
   6   5  10       32.08       29.24      4.08 o 
   7   5  10      146.79      146.79      7.07 o 
   8   5  10       34.02       36.42      4.79 o 
   9   5  10        0.51        0.92      2.03 o 
  10   5  10       25.90       14.39     10.19 o 
  -4   6  10       11.51        8.05      8.44 o 
  -3   6  10      115.06      111.79      7.83 o 
  -2   6  10        0.46        0.88      1.71 o 
  -1   6  10       27.01       19.95      4.95 o 
   0   6  10       30.46       26.20      4.01 o 
   1   6  10       79.24       73.28      4.74 o 
   2   6  10       33.81       36.95      3.25 o 
   3   6  10       21.25       15.07      5.47 o 
   4   6  10      384.07      387.49     10.76 o 
   5   6  10      549.61      548.05     13.92 o 
   6   6  10        0.21        1.52      2.77 o 
   7   6  10      111.35      105.63      5.85 o 
   8   6  10      264.42      284.69      8.60 o 
   9   6  10       28.35       23.81     11.73 o 
  10   6  10        0.54        0.43      2.06 o 
  -3   7  10       43.73       43.59      5.60 o 
  -2   7  10       84.86       92.63      6.16 o 
  -1   7  10       96.27       93.28      5.55 o 
   0   7  10       16.04       11.82      4.73 o 
   1   7  10        5.38        5.15      4.14 o 
   2   7  10       55.93       55.43      5.05 o 
   3   7  10      116.59      126.52      5.19 o 
   4   7  10      297.49      284.50      7.91 o 
   5   7  10        0.01        1.18      2.60 o 
   6   7  10        7.70        3.51      2.30 o 
   7   7  10       33.77       25.69      6.05 o 
   8   7  10        9.69        7.50      5.71 o 
   9   7  10       19.86       15.75      4.60 o 
  10   7  10       80.36       82.97      5.13 o 
  -2   8  10        0.42        0.54      1.86 o 
  -1   8  10       15.27       14.41      9.76 o 
   0   8  10       32.07       46.55      5.43 o 
   1   8  10       17.87       15.85     11.37 o 
   2   8  10       62.15       72.69     12.98 o 
   3   8  10      206.20      204.73     10.05 o 
   4   8  10       12.89        9.24      3.81 o 
   5   8  10        4.25        4.00      2.54 o 
   6   8  10       10.98        9.41      4.13 o 
   7   8  10       12.40        9.91      5.30 o 
   8   8  10        4.71        2.79      2.59 o 
   9   8  10        4.06        7.93      4.16 o 
  10   8  10       11.17       10.06      4.14 o 
  -1   9  10       14.42        9.81      6.16 o 
   0   9  10       13.92       11.37     10.15 o 
   1   9  10       18.40       18.71     13.33 o 
   2   9  10       98.13       87.76      6.17 o 
   3   9  10        7.20        2.88      4.83 o 
   4   9  10        0.02        2.28      2.14 o 
   5   9  10       23.53       19.25     14.71 o 
   6   9  10       14.52       23.87      3.66 o 
   7   9  10       82.43       88.63      5.25 o 
   8   9  10        0.00        1.49      2.59 o 
   9   9  10        1.64        2.04      2.62 o 
  10   9  10        0.44        1.64      3.22 o 
   1  10  10       31.16       36.27      4.51 o 
   2  10  10       54.78       54.95      5.52 o 
   3  10  10        0.79        0.56      3.44 o 
   4  10  10        0.91        0.76      2.46 o 
   5  10  10        8.84        8.10      4.78 o 
   6  10  10       12.25        8.84      5.62 o 
   7  10  10       92.78       92.17      5.61 o 
   8  10  10        2.32        4.41      3.07 o 
   9  10  10       35.01       38.08      4.13 o 
   3  11  10        1.31        3.78      3.02 o 
   4  11  10        0.33        0.44      1.53 o 
   5  11  10        4.79        5.41      5.92 o 
   6  11  10       90.90      104.51     21.52 o 
   7  11  10        2.12        3.03      3.70 o 
  -5  -6  11       28.10       23.39      4.44 o 
  -4  -6  11        1.40        1.26      3.81 o 
  -3  -6  11       33.59       37.41      5.27 o 
  -2  -6  11        2.64        3.24      2.42 o 
  -1  -6  11       89.50      102.19      9.09 o 
   0  -6  11        2.31        3.30      5.23 o 
  -6  -5  11       19.63       17.70     15.02 o 
  -5  -5  11        2.42        2.45      2.02 o 
  -4  -5  11       64.80       62.05      6.35 o 
  -3  -5  11       38.01       35.37     23.68 o 
  -2  -5  11       46.30       36.07      5.20 o 
  -1  -5  11        4.37        0.35      3.25 o 
   0  -5  11        1.19        1.74      1.84 o 
   1  -5  11        6.72        8.48      2.45 o 
   2  -5  11       11.43       16.19      4.49 o 
  -7  -4  11       75.12       86.05      7.03 o 
  -6  -4  11       10.88       13.69     11.76 o 
  -5  -4  11        5.48        9.37      8.29 o 
  -3  -4  11        2.94        0.85      4.51 o 
  -2  -4  11       33.03       42.35      5.38 o 
  -1  -4  11      119.37      102.20      5.98 o 
   0  -4  11       61.87       60.14      5.41 o 
   1  -4  11       17.19       17.91      9.04 o 
   2  -4  11        0.27        0.48      2.04 o 
   3  -4  11       72.97       88.47      6.19 o 
  -7  -3  11       69.92       70.71     10.21 o 
  -6  -3  11       13.37        9.76     11.84 o 
  -5  -3  11       30.58       21.87     17.11 o 
  -4  -3  11        7.41        5.18      3.29 o 
  -3  -3  11       17.26       16.90     14.32 o 
  -2  -3  11       89.45       94.83      9.21 o 
  -1  -3  11        8.40        7.54      3.35 o 
   0  -3  11       51.86       38.84      4.08 o 
   1  -3  11       22.20       23.14      2.59 o 
   2  -3  11       14.36        9.86      3.33 o 
   3  -3  11        0.88        1.78      2.25 o 
   4  -3  11        1.75        1.57      2.88 o 
   5  -3  11       24.84       26.69      3.85 o 
  -7  -2  11       29.81       33.75      3.78 o 
  -6  -2  11        0.66        1.20      2.80 o 
  -5  -2  11       40.08       39.14      4.59 o 
  -4  -2  11       53.66       53.22      5.28 o 
  -3  -2  11       91.09       89.80      5.74 o 
  -2  -2  11      124.32      114.42      5.77 o 
  -1  -2  11       12.55       11.45      5.13 o 
   0  -2  11      263.63      267.95      9.39 o 
   1  -2  11       46.08       39.54      3.30 o 
   2  -2  11       21.72       27.14      2.75 o 
   3  -2  11        0.11       -0.28      2.40 o 
   4  -2  11        7.98        8.40      3.71 o 
   5  -2  11        7.70        6.00      5.92 o 
   6  -2  11       23.91       29.26      4.77 o 
  -7  -1  11        0.14        0.43      1.12 o 
  -6  -1  11       22.98       27.64      2.90 o 
  -5  -1  11       21.02       19.71      1.84 o 
  -4  -1  11       12.49       14.11      2.17 o 
  -3  -1  11     1218.22     1311.67     32.47 o 
  -2  -1  11        1.35        0.94      1.42 o 
  -1  -1  11        0.98        1.07      1.88 o 
   0  -1  11        4.03        2.31      1.85 o 
   1  -1  11       52.24       47.23      4.16 o 
   2  -1  11        2.85        2.84      3.84 o 
   3  -1  11       25.13       32.47      4.41 o 
   4  -1  11      138.74      136.91      7.88 o 
   5  -1  11        0.16        1.79      2.59 o 
   6  -1  11       65.06       64.80      5.76 o 
   7  -1  11       40.50       35.74      5.05 o 
  -7   0  11       12.24       10.23      7.43 o 
  -6   0  11       38.56       39.47      3.72 o 
  -5   0  11      136.13      140.40      5.09 o 
  -4   0  11        0.01        0.87      1.05 o 
  -3   0  11       51.00       58.75      2.78 o 
  -2   0  11       83.37       80.82      3.15 o 
  -1   0  11       27.18       35.56      3.96 o 
   0   0  11       26.31       31.39      4.24 o 
   1   0  11       64.91       57.22      5.06 o 
   2   0  11        0.18        3.06      3.88 o 
   3   0  11      128.90      128.81      7.33 o 
   4   0  11      207.51      218.54     12.87 o 
   5   0  11       55.19       47.41      8.21 o 
   6   0  11       17.49       13.08      9.01 o 
   7   0  11       26.96       35.90      5.59 o 
   8   0  11        0.06        0.46      1.64 o 
  -7   1  11        0.08        0.48      1.55 o 
  -6   1  11       14.10        8.07      6.33 o 
  -5   1  11       14.14       13.54      7.53 o 
  -4   1  11        8.96        8.52      5.04 o 
  -3   1  11       14.49       16.70      6.05 o 
  -2   1  11        2.27        3.72      1.53 o 
  -1   1  11       42.81       36.33      1.91 o 
   0   1  11        1.24        1.94      1.28 o 
   1   1  11       86.89       92.15      6.17 o 
   2   1  11      180.13      191.53      9.72 o 
   3   1  11      116.66      120.58     12.35 o 
   4   1  11       49.03       45.02      9.88 o 
   5   1  11      126.60      131.06     12.13 o 
   6   1  11        5.50        6.99      3.75 o 
   7   1  11        0.47        2.24      3.05 o 
   8   1  11        3.38        6.03      4.17 o 
  -7   2  11       45.55       44.31      3.75 o 
  -6   2  11       46.99       41.56      3.47 o 
  -5   2  11       69.22       69.98      4.76 o 
  -4   2  11        9.99        8.75      6.30 o 
  -3   2  11        0.32        0.48      1.05 o 
  -2   2  11       92.92       93.59      3.11 o 
  -1   2  11       35.27       33.67      1.96 o 
   0   2  11       14.29       15.43      1.47 o 
   1   2  11      103.69      113.28      2.49 o 
   2   2  11      975.15     1021.92      8.42 o 
   3   2  11      149.25      144.64      8.00 o 
   4   2  11      145.41      155.91      9.29 o 
   5   2  11        1.98        1.29      1.78 o 
   6   2  11       43.20       42.27      5.39 o 
   7   2  11       51.74       58.35      6.32 o 
   8   2  11        3.30        5.11      4.74 o 
   9   2  11       54.40       55.73      6.42 o 
  -6   3  11       33.96       32.47      3.45 o 
  -5   3  11        0.30        0.69      2.12 o 
  -4   3  11      218.57      202.53      6.52 o 
  -3   3  11      258.11      275.70     12.68 o 
  -2   3  11        7.69        7.67      5.80 o 
  -1   3  11      158.12      160.29      5.35 o 
   0   3  11      340.52      355.68     20.96 o 
   1   3  11      416.22      405.58      7.52 o 
   2   3  11       88.24       77.36      2.53 o 
   3   3  11        3.99        4.79      1.86 o 
   4   3  11       16.07       12.29      3.22 o 
   5   3  11      170.04      158.19      4.88 o 
   6   3  11       92.63       97.93      6.85 o 
   7   3  11       43.26       36.71     18.40 o 
   8   3  11      224.62      235.67     13.32 o 
   9   3  11      128.08      137.35     10.01 o 
  -5   4  11        8.56        5.99      4.41 o 
  -4   4  11      179.19      186.19      8.28 o 
  -3   4  11      135.26      134.28      5.58 o 
  -2   4  11      101.65       89.96      5.28 o 
  -1   4  11      866.09      934.76     16.74 o 
   0   4  11       27.99       32.10      2.84 o 
   1   4  11       40.02       41.70      2.71 o 
   2   4  11       89.02       84.49      4.64 o 
   3   4  11      643.04      654.07     15.29 o 
   4   4  11        4.70        4.53      2.86 o 
   5   4  11      110.56      104.24      4.30 o 
   6   4  11       67.53       64.58      4.71 o 
   7   4  11        3.11        3.26      3.06 o 
   8   4  11      169.93      180.47     11.96 o 
   9   4  11        0.24        0.16      3.77 o 
  -5   5  11       15.81       12.09      6.24 o 
  -4   5  11       70.06       68.51      5.05 o 
  -3   5  11        1.32        3.88      3.79 o 
  -2   5  11       20.09       13.90      8.77 o 
  -1   5  11        1.00        1.52      1.35 o 
   0   5  11      350.11      366.13     13.86 o 
   1   5  11       16.82        9.56      3.78 o 
   2   5  11       25.62       26.51      2.64 o 
   3   5  11        0.06        0.82      1.48 o 
   4   5  11       30.93       32.67      6.62 o 
   5   5  11      102.81       91.96      4.16 o 
   6   5  11      112.89      106.66      5.63 o 
   7   5  11        1.34        2.41      2.80 o 
   8   5  11       36.90       35.18      4.66 o 
   9   5  11       18.23       17.92      4.80 o 
  10   5  11       61.67       61.51      7.41 o 
  -4   6  11       17.23       11.84     10.15 o 
  -3   6  11       14.63        9.09      9.36 o 
  -2   6  11      124.03      133.58     10.02 o 
  -1   6  11       34.38       34.42      6.31 o 
   0   6  11        0.02        1.45      1.37 o 
   1   6  11       88.92       82.46     11.03 o 
   2   6  11      182.88      170.84      5.28 o 
   3   6  11       67.75       76.15      4.68 o 
   4   6  11       21.71       24.27      3.39 o 
   5   6  11       74.07       82.51      5.16 o 
   6   6  11       51.86       46.80      4.20 o 
   7   6  11        1.97        1.34      1.36 o 
   8   6  11        5.10        3.48      3.15 o 
   9   6  11        1.55        2.62      3.24 o 
  10   6  11       14.15        8.45      6.35 o 
  -3   7  11       77.90       70.11      5.84 o 
  -2   7  11        6.38        7.19      5.65 o 
  -1   7  11      144.00      142.92      7.14 o 
   0   7  11       53.20       49.12      4.24 o 
   1   7  11       36.86       31.45      3.60 o 
   2   7  11        0.05        1.37      1.68 o 
   3   7  11      163.66      150.28      7.21 o 
   4   7  11      194.38      176.42      7.86 o 
   5   7  11       89.13       90.90      8.12 o 
   6   7  11        2.27        1.77      2.10 o 
   7   7  11       18.81       14.10      7.90 o 
   8   7  11       54.82       60.89      5.28 o 
   9   7  11        1.45        1.16      2.25 o 
  10   7  11       15.03       10.91      3.57 o 
  -2   8  11        9.08        6.92      3.80 o 
  -1   8  11       15.78        9.21      7.83 o 
   0   8  11        5.70        1.61      1.72 o 
   1   8  11        6.06        5.22      3.16 o 
   2   8  11       39.88       32.76      3.95 o 
   3   8  11        0.51        0.02      1.76 o 
   4   8  11       20.57       14.49      4.90 o 
   5   8  11       14.03       11.88      4.14 o 
   6   8  11        0.48        1.61      2.53 o 
   7   8  11        8.16        4.73      2.50 o 
   8   8  11       22.49       29.92      9.76 o 
   9   8  11       13.12        4.51      5.48 o 
  10   8  11      182.60      171.68      7.91 o 
   0   9  11       79.41       80.67      6.53 o 
   1   9  11       21.35       15.22     12.10 o 
   2   9  11        3.33        1.90      2.20 o 
   3   9  11      190.61      184.31      9.75 o 
   4   9  11        7.65       12.03      6.66 o 
   5   9  11       11.26       10.68      3.82 o 
   6   9  11       61.42       52.38      4.67 o 
   7   9  11        8.42        4.70      3.18 o 
   8   9  11        0.22        3.12      2.63 o 
   9   9  11       45.96       41.33      7.08 o 
   1  10  11        2.32        1.82      2.83 o 
   2  10  11        0.36       -0.48      3.01 o 
   3  10  11       61.04       66.65     17.37 o 
   4  10  11        3.47        4.37      3.01 o 
   5  10  11        0.66        2.07      2.68 o 
   6  10  11        1.70        2.22      5.60 o 
   7  10  11       10.86       12.67      5.88 o 
   8  10  11        1.85        2.99      2.88 o 
   4  11  11       35.87       42.84      5.33 o 
   5  11  11        3.18        2.93      5.29 o 
   6  11  11        4.39        6.48      6.99 o 
  -4  -5  12       52.91       70.62      7.11 o 
  -3  -5  12        0.97        2.58      3.57 o 
  -2  -5  12       45.43       22.83     21.43 o 
  -1  -5  12        0.50        1.02      3.20 o 
   0  -5  12       16.36       10.16      8.80 o 
  -6  -4  12        5.65        1.33      2.51 o 
  -5  -4  12        0.61        1.18      1.92 o 
  -4  -4  12      142.38      179.73     10.06 o 
  -3  -4  12        4.50        5.47      4.94 o 
  -2  -4  12       34.28       42.07      5.60 o 
  -1  -4  12       46.09       53.18      6.31 o 
   0  -4  12        8.61        2.76      3.53 o 
   1  -4  12       28.21       30.29      5.69 o 
   2  -4  12       10.56        7.60      3.36 o 
  -6  -3  12        3.78        5.57      2.73 o 
  -5  -3  12        5.01        6.09      4.40 o 
  -4  -3  12        6.71        3.73      5.42 o 
  -3  -3  12       21.64       13.70     13.67 o 
  -2  -3  12        9.20       10.31      5.59 o 
  -1  -3  12        2.56        1.45      2.61 o 
   0  -3  12      184.69      165.51      6.71 o 
   1  -3  12        0.06        1.33      1.73 o 
   2  -3  12        0.01        0.90      1.78 o 
   3  -3  12        0.64        0.98      2.28 o 
   4  -3  12        3.22        2.50      3.38 o 
  -6  -2  12        1.71        1.47      2.03 o 
  -5  -2  12        3.61        3.48      5.70 o 
  -4  -2  12       66.52       76.26     14.30 o 
  -3  -2  12        0.32        0.89      2.20 o 
  -2  -2  12        0.04        0.96      1.49 o 
  -1  -2  12        5.04        6.81      2.76 o 
   0  -2  12       81.09       88.51      6.99 o 
   1  -2  12        0.08        1.31      2.24 o 
   2  -2  12        0.23        0.81      1.35 o 
   3  -2  12        4.81        5.53      4.22 o 
   4  -2  12        0.40        0.58      1.55 o 
   5  -2  12        6.65        3.31      5.86 o 
  -5  -1  12       13.09       16.19      3.24 o 
  -4  -1  12       52.97       53.15      5.25 o 
  -3  -1  12       68.72       65.20      3.87 o 
  -2  -1  12      231.06      232.59      7.88 o 
  -1  -1  12       11.40       14.61      3.58 o 
   0  -1  12        0.99        1.19      1.43 o 
   1  -1  12        0.43        1.29      2.29 o 
   2  -1  12        2.29        5.46      4.48 o 
   3  -1  12        1.80        2.19      2.55 o 
   4  -1  12      124.20      124.18     11.14 o 
   5  -1  12        4.93        3.26      3.50 o 
   6  -1  12       19.92       11.63      9.50 o 
  -6   0  12        4.11        3.54      3.74 o 
  -5   0  12        0.18        0.42      1.39 o 
  -3   0  12       28.61       26.74      3.94 o 
  -2   0  12     1122.06     1227.31     50.73 o 
  -1   0  12      390.54      363.56     21.34 o 
   0   0  12      120.12       98.12      6.46 o 
   1   0  12        2.84        3.17      3.68 o 
   2   0  12      131.58      145.60     10.52 o 
   3   0  12      154.05      157.86      9.66 o 
   4   0  12      204.47      211.47     17.75 o 
   5   0  12      121.28      119.99      8.85 o 
   6   0  12       12.37       11.86     13.67 o 
   7   0  12        1.47        3.01      3.71 o 
  -6   1  12       63.69       65.27      4.18 o 
  -5   1  12      140.73      136.28      9.94 o 
  -4   1  12       74.67       70.78      3.82 o 
  -3   1  12       91.64       84.69      5.08 o 
  -2   1  12      339.85      355.76     17.88 o 
  -1   1  12        2.42       -0.20      2.76 o 
   0   1  12       14.53       18.01     13.23 o 
   1   1  12        2.04        3.30      4.45 o 
   2   1  12        2.63        1.30      3.06 o 
   3   1  12        3.58        3.77      3.74 o 
   4   1  12       20.39       14.15      9.85 o 
   5   1  12       57.41       61.65      6.22 o 
   6   1  12      118.39      113.51      8.33 o 
   7   1  12       32.18       28.22      4.76 o 
   8   1  12        0.34        2.13      2.57 o 
  -6   2  12        2.42        2.10      2.63 o 
  -5   2  12       88.39       72.66      4.13 o 
  -4   2  12       43.98       42.40      6.12 o 
  -3   2  12        8.41        6.66      3.47 o 
  -2   2  12        8.18        7.25      2.71 o 
  -1   2  12      111.94      113.03      5.76 o 
   0   2  12        8.39        4.41      4.41 o 
   1   2  12       44.74       47.36      5.62 o 
   2   2  12       77.27       73.42      6.27 o 
   3   2  12        5.55        3.76      3.03 o 
   4   2  12        3.86        1.65      2.63 o 
   5   2  12        1.01        0.06      2.51 o 
   6   2  12        0.29        3.04      2.56 o 
   7   2  12        0.01        1.12      3.84 o 
   8   2  12       12.46        4.74      4.62 o 
  -5   3  12       25.48       16.23     10.13 o 
  -4   3  12        1.00        2.07      1.93 o 
  -3   3  12      198.55      197.70      6.45 o 
  -2   3  12        0.06        0.43      0.79 o 
  -1   3  12        0.05        0.72      0.69 o 
   0   3  12       36.88       32.56      1.97 o 
   1   3  12       97.81       99.77      9.02 o 
   2   3  12       56.69       57.39      2.08 o 
   3   3  12       86.78       77.12      6.49 o 
   4   3  12      102.22       93.99      7.74 o 
   5   3  12        0.41        0.71      2.44 o 
   6   3  12      106.00      101.47      8.52 o 
   7   3  12       56.21       54.90      6.80 o 
   8   3  12       19.03       12.42      6.67 o 
   9   3  12        3.70        2.08      4.64 o 
  -5   4  12       18.26       18.67      4.53 o 
  -4   4  12        9.18        6.80      5.69 o 
  -3   4  12        2.69        2.52      3.67 o 
  -2   4  12        0.60       -0.78      1.64 o 
  -1   4  12        1.30        0.43      2.04 o 
   0   4  12      189.70      200.22     14.65 o 
   1   4  12       29.87       25.48      2.72 o 
   2   4  12        6.37        7.56      3.28 o 
   3   4  12      152.07      147.39      4.89 o 
   4   4  12        3.70        2.19      1.41 o 
   5   4  12       37.91       40.23      4.33 o 
   6   4  12      127.96      110.27     16.20 o 
   7   4  12       22.38       23.12     18.39 o 
   8   4  12       53.90       46.25      5.85 o 
   9   4  12        5.14        3.41      6.83 o 
  -4   5  12       24.33       24.57      3.58 o 
  -3   5  12        0.02        1.52      1.08 o 
  -2   5  12       23.50       24.19      7.29 o 
  -1   5  12       66.51       63.21      4.13 o 
   0   5  12       46.44       46.20      7.43 o 
   1   5  12       49.30       51.38      3.03 o 
   2   5  12        9.58        6.69      2.84 o 
   3   5  12        4.38        5.28      3.52 o 
   4   5  12        0.75        1.49      2.19 o 
   5   5  12        3.94        3.75      2.30 o 
   6   5  12       26.04       23.48      2.82 o 
   7   5  12      136.01      143.40     10.76 o 
   8   5  12       36.32       34.75      5.72 o 
   9   5  12       12.28       11.64      5.89 o 
  -3   6  12       25.34       25.19      3.47 o 
  -2   6  12      176.63      169.69      8.67 o 
  -1   6  12      180.16      182.02     10.86 o 
   0   6  12        0.03        0.59      1.89 o 
   1   6  12       59.15       54.30      4.06 o 
   2   6  12        0.61        0.35      1.83 o 
   3   6  12        4.36        7.68      2.75 o 
   4   6  12       23.78       24.82      2.72 o 
   5   6  12        9.96        7.77      3.90 o 
   6   6  12       49.83       48.86      4.31 o 
   7   6  12       25.00       22.99      3.94 o 
   8   6  12        3.02        3.37      4.58 o 
   9   6  12        0.64       -0.35      4.06 o 
  -2   7  12      263.57      267.35      9.56 o 
  -1   7  12      274.20      287.82     11.29 o 
   0   7  12       18.51       13.69      8.91 o 
   1   7  12       45.37       39.58      3.97 o 
   2   7  12       61.58       62.09      5.13 o 
   3   7  12      111.78      130.01      9.52 o 
   4   7  12       87.32       90.95      4.65 o 
   5   7  12       75.89       77.25      5.74 o 
   6   7  12      106.28       84.56      9.61 o 
   7   7  12       54.93       56.18      5.23 o 
   8   7  12       11.60       23.28      5.75 o 
   9   7  12       51.15       59.97      4.52 o 
  -1   8  12       66.95       65.76      5.20 o 
   0   8  12       33.07       31.71     11.16 o 
   1   8  12       55.51       58.05      5.55 o 
   2   8  12        9.93        5.09      3.81 o 
   3   8  12        8.18        2.39      3.57 o 
   4   8  12       29.63       36.17      3.82 o 
   5   8  12        6.81        1.48      2.39 o 
   6   8  12      138.04      118.37      7.76 o 
   7   8  12       29.05       33.68      5.68 o 
   8   8  12       34.03       35.02      3.92 o 
   9   8  12        8.32        4.96      4.42 o 
   0   9  12        0.15        2.55      2.15 o 
   1   9  12       14.17       14.43      3.38 o 
   2   9  12        2.25        5.11      4.64 o 
   3   9  12        3.19        7.13      3.65 o 
   4   9  12        0.87        1.77      3.64 o 
   5   9  12        0.06        1.87      2.57 o 
   6   9  12        1.75        2.43      2.41 o 
   7   9  12        1.15        1.62      2.81 o 
   8   9  12       53.86       50.35      4.56 o 
   2  10  12        2.19        0.71      3.21 o 
   3  10  12        2.74        2.43      2.18 o 
   4  10  12       19.97       26.64      4.92 o 
   5  10  12        5.74        6.58      5.99 o 
   6  10  12       22.40       12.61     14.74 o 
   7  10  12       24.85       25.71      5.30 o 
  -4  -4  13        8.03        4.19      5.95 o 
  -3  -4  13       32.45       39.31      5.52 o 
  -2  -4  13        7.05        4.69      5.38 o 
  -1  -4  13        0.82       -0.69      3.01 o 
   0  -4  13       63.22       62.75      6.86 o 
   1  -4  13        7.56        7.68      3.40 o 
  -5  -3  13       13.85        5.58      5.53 o 
  -4  -3  13        2.92        1.99      1.92 o 
  -3  -3  13       22.06       15.65     12.10 o 
  -2  -3  13        5.30        3.87      4.40 o 
  -1  -3  13        8.02       11.99      3.88 o 
   0  -3  13        2.30        1.76      2.41 o 
   1  -3  13        0.04        0.70      1.60 o 
   2  -3  13        7.17        6.74      2.81 o 
   3  -3  13       11.13       11.84     11.54 o 
  -5  -2  13        0.70        0.63      2.33 o 
  -4  -2  13       70.97       76.17      6.74 o 
  -3  -2  13        0.19        2.19      2.75 o 
  -2  -2  13       10.44        7.62      3.34 o 
  -1  -2  13       41.82       43.86      3.85 o 
   0  -2  13      146.10      124.34      7.47 o 
   1  -2  13       10.93        6.71      3.38 o 
   2  -2  13        1.56        1.97      3.28 o 
   3  -2  13        6.87        3.26      3.46 o 
   4  -2  13       61.39       78.98      7.39 o 
  -5  -1  13        1.99        4.53      2.29 o 
  -4  -1  13       22.48       30.56      5.32 o 
  -3  -1  13      113.04       98.05      7.57 o 
  -2  -1  13      124.48      103.19      5.19 o 
  -1  -1  13       24.93       18.51      3.76 o 
   0  -1  13        5.61        3.23      3.84 o 
   1  -1  13        0.00        1.46      2.26 o 
   2  -1  13       84.37       91.94      7.87 o 
   3  -1  13      185.44      195.49     11.29 o 
   4  -1  13        0.66        1.52      2.10 o 
   5  -1  13      184.22      205.35     11.44 o 
  -3   0  13       10.01        9.13      3.07 o 
  -2   0  13      116.99      120.57      6.95 o 
  -1   0  13        0.68       -0.33      2.54 o 
   0   0  13       32.75       25.53      9.86 o 
   1   0  13        6.14        2.78      3.55 o 
   2   0  13        9.09       10.28      8.08 o 
   3   0  13       15.01        9.92      6.45 o 
   4   0  13        1.15        2.67      4.63 o 
   5   0  13      414.50      426.77     23.89 o 
   6   0  13      134.17      129.17      9.84 o 
  -2   1  13       39.93       39.36      4.51 o 
  -1   1  13        9.33        5.75      5.23 o 
   0   1  13        0.23       -0.02      1.97 o 
   1   1  13        6.09        6.26      4.07 o 
   2   1  13       18.77       18.38     19.02 o 
   3   1  13       27.32       29.20      4.44 o 
   4   1  13        3.05        0.76      3.10 o 
   5   1  13      553.51      538.48     16.43 o 
   6   1  13       81.42       76.92      7.16 o 
   7   1  13        9.63        7.10      5.93 o 
  -5   2  13       26.91       30.28      2.80 o 
  -4   2  13       53.56       42.47      4.88 o 
  -2   2  13        0.85        0.39      2.86 o 
  -1   2  13        9.97        2.56      3.03 o 
   0   2  13       49.45       50.81      5.20 o 
   1   2  13        0.96       -0.69      3.30 o 
   2   2  13        8.08        6.93      6.02 o 
   3   2  13       16.48       16.61     11.36 o 
   4   2  13       12.34        9.49      6.97 o 
   5   2  13       74.81       87.99      8.03 o 
   6   2  13        0.28        0.12      2.71 o 
   7   2  13       17.36       11.53     11.43 o 
  -5   3  13        0.02        1.13      1.36 o 
  -4   3  13       61.93       63.78      4.10 o 
  -3   3  13      159.47      160.29      7.69 o 
  -2   3  13        0.00        0.21      1.16 o 
  -1   3  13        0.13        0.39      1.17 o 
   0   3  13       42.67       40.84      3.44 o 
   1   3  13        3.15        2.44      3.93 o 
   2   3  13       23.09       17.31     12.38 o 
   3   3  13       32.81       36.88     10.41 o 
   4   3  13      143.29      129.88      9.32 o 
   5   3  13        0.00        0.84      1.70 o 
   6   3  13        7.87        7.48      4.54 o 
   7   3  13       45.21       60.09      7.52 o 
   8   3  13        1.04        2.58      3.69 o 
  -4   4  13       74.87       65.27      5.91 o 
  -3   4  13        6.66        8.21      5.78 o 
  -2   4  13       57.50       61.00      3.94 o 
  -1   4  13       79.60       84.36      4.02 o 
   0   4  13        1.49        2.08      1.64 o 
   1   4  13       28.45       28.24      3.33 o 
   2   4  13        0.62        0.58      0.98 o 
   3   4  13       12.50       10.73      8.20 o 
   4   4  13       13.18        7.89      4.95 o 
   5   4  13        3.86        4.05      2.20 o 
   6   4  13       23.51       23.14     22.48 o 
   7   4  13        7.29        5.45      5.29 o 
   8   4  13       17.30       13.85     12.16 o 
  -3   5  13       55.44       49.93      8.67 o 
  -2   5  13        4.24        2.78      2.74 o 
  -1   5  13        1.01        1.23      1.64 o 
   0   5  13        6.52        6.43      4.36 o 
   1   5  13        2.29        1.83      1.76 o 
   2   5  13        3.56        3.83      1.56 o 
   3   5  13        2.71        1.47      2.00 o 
   4   5  13       41.36       43.01      2.82 o 
   5   5  13       77.52       71.85     10.65 o 
   6   5  13        3.31        1.15      2.00 o 
   7   5  13       25.03       24.31      5.96 o 
   8   5  13       52.74       44.67      6.17 o 
  -3   6  13       22.90       16.25     11.83 o 
  -2   6  13        0.00        0.48      1.60 o 
  -1   6  13        3.86        3.13      2.99 o 
   0   6  13       19.45       16.46      7.70 o 
   1   6  13       68.62       65.55      3.93 o 
   2   6  13       78.21       68.61      3.55 o 
   3   6  13        4.97        4.25      2.72 o 
   4   6  13       11.27        7.60      2.91 o 
   5   6  13        0.27        1.37      1.06 o 
   6   6  13      125.86      113.49      9.28 o 
   7   6  13       25.93       12.56      9.69 o 
   8   6  13       29.13       19.09     18.32 o 
   9   6  13        9.62        3.91      5.96 o 
  -2   7  13       38.50       36.41      4.35 o 
  -1   7  13      134.13      167.30      7.62 o 
   0   7  13        2.96        4.95      3.38 o 
   1   7  13        6.66        7.74      6.01 o 
   2   7  13      167.61      198.71     14.73 o 
   3   7  13       22.85       19.93      5.47 o 
   4   7  13        3.18        6.16      4.25 o 
   5   7  13      253.49      259.57     11.80 o 
   6   7  13      263.02      240.92      8.77 o 
   7   7  13       27.41       20.97      3.70 o 
   8   7  13       34.10       32.57      5.52 o 
   9   7  13        0.53        1.72      1.70 o 
   0   8  13       21.23       12.39      9.82 o 
   1   8  13       31.86       23.44      8.64 o 
   2   8  13       35.26       25.72     16.05 o 
   3   8  13       10.32        7.46      9.83 o 
   4   8  13        4.47        5.61      3.66 o 
   5   8  13       86.03       75.97      5.36 o 
   6   8  13      405.60      392.45      9.94 o 
   7   8  13       38.12       30.24      6.43 o 
   8   8  13       98.91       90.23     14.14 o 
   1   9  13        4.87        3.16      5.06 o 
   2   9  13       11.61       10.50      9.80 o 
   3   9  13        2.18        1.30      3.96 o 
   4   9  13       57.48       40.49      4.55 o 
   5   9  13       25.53       15.73      5.20 o 
   6   9  13        3.55        3.68      3.65 o 
   7   9  13        0.20        2.14      2.68 o 
   8   9  13        0.18        1.52      2.11 o 
   4  10  13        5.59        1.16      3.80 o 
   5  10  13        4.08        1.40      2.55 o 
   6  10  13      115.97      136.25      8.72 o 
  -3  -3  14        9.17       11.32      4.34 o 
  -2  -3  14        5.40        2.41      2.97 o 
  -1  -3  14       31.93       35.11      6.04 o 
   1  -3  14       11.41       11.68      4.37 o 
  -4  -2  14        0.37        2.80      2.94 o 
  -3  -2  14       26.36       30.39      5.56 o 
  -2  -2  14       10.11       20.88      4.30 o 
  -1  -2  14       30.34       24.45      4.90 o 
   0  -2  14       67.09       72.94      5.09 o 
   1  -2  14       55.61       42.44      5.33 o 
   2  -2  14        3.21        1.62      3.92 o 
   3  -2  14       10.37        4.10      5.99 o 
  -1  -1  14       25.17       21.09      9.25 o 
   0  -1  14        6.93        5.55      6.39 o 
   1  -1  14       83.26       85.22      6.87 o 
   2  -1  14        3.44        2.68      4.57 o 
   3  -1  14       17.12       14.90     10.63 o 
   4  -1  14        4.01        8.45      8.37 o 
  -2   0  14       56.48       55.90     12.24 o 
  -1   0  14       29.15       13.27     12.27 o 
   0   0  14        0.84       -0.05      3.55 o 
   1   0  14       32.99       19.81     15.19 o 
   2   0  14       21.31       14.49     11.50 o 
   3   0  14      122.79      129.60      8.34 o 
   4   0  14        2.72        2.12      3.13 o 
   5   0  14       10.69        9.89      9.54 o 
  -2   1  14      198.25      209.09     11.59 o 
  -1   1  14        0.24        0.62      3.08 o 
   0   1  14      114.55      130.13      9.69 o 
   1   1  14        2.36        2.84      4.25 o 
   2   1  14      102.97      112.29      8.80 o 
   3   1  14        0.72       -0.13      3.03 o 
   4   1  14       34.82       30.43     13.10 o 
   5   1  14       65.98       65.36      7.89 o 
   6   1  14       82.41       92.52      8.05 o 
  -2   2  14        2.18        1.34      2.98 o 
  -1   2  14       58.58       71.13      7.79 o 
   0   2  14       45.96       32.35      5.73 o 
   1   2  14       54.53       54.02      5.74 o 
   2   2  14        2.08        2.69      3.94 o 
   3   2  14       82.76       84.45     13.89 o 
   4   2  14       25.19       18.95     16.24 o 
   5   2  14       20.68       15.18     13.15 o 
   6   2  14       69.18       59.15      6.93 o 
   7   2  14        0.32        1.20      4.51 o 
  -1   3  14       29.81       34.59      5.38 o 
   0   3  14        0.09        1.07      2.67 o 
   1   3  14       11.74       14.92      7.64 o 
   2   3  14       30.98       37.42      5.21 o 
   3   3  14      116.54      121.22      8.55 o 
   4   3  14       67.01       77.48      9.17 o 
   5   3  14       19.80       15.45     13.67 o 
   6   3  14        6.56        5.71      6.56 o 
   7   3  14       27.06       26.77      5.15 o 
  -2   4  14        6.45        4.11      3.34 o 
   0   4  14        2.26        0.85      3.34 o 
   1   4  14       23.61       20.41      4.50 o 
   2   4  14        4.52        3.77      5.49 o 
   3   4  14       51.03       50.39      6.86 o 
   4   4  14      131.97      131.35     10.12 o 
   5   4  14       15.59        7.99      8.28 o 
   6   4  14        9.05        9.45      8.72 o 
   7   4  14        1.72       -0.31      3.97 o 
  -3   5  14       16.45       10.26     10.33 o 
  -2   5  14       11.73        5.53      6.32 o 
  -1   5  14       32.12       33.03      3.35 o 
   0   5  14       23.74       21.94      2.76 o 
   1   5  14       24.35       25.22      5.19 o 
   2   5  14       49.62       39.04      6.25 o 
   3   5  14       49.72       48.88      7.36 o 
   4   5  14        4.36        2.62      4.74 o 
   5   5  14        6.85        7.44     10.03 o 
   6   5  14        7.86        5.84      7.33 o 
   7   5  14        0.05        0.43      3.71 o 
   8   5  14        4.51        3.91      6.65 o 
  -2   6  14        0.01       -0.33      1.96 o 
  -1   6  14       15.39        9.21      9.37 o 
   0   6  14       13.10        7.83      7.49 o 
   1   6  14       83.04       86.88      6.44 o 
   2   6  14      138.53      150.20      5.99 o 
   3   6  14        1.51        1.26      1.99 o 
   4   6  14      159.45      157.96     11.96 o 
   5   6  14        3.25        1.36      2.28 o 
   6   6  14        6.06        5.05      8.56 o 
   7   6  14        4.86        3.14      3.30 o 
   8   6  14        0.45        1.29      3.77 o 
  -1   7  14       33.72       35.18      4.05 o 
   0   7  14        6.53       10.20      8.13 o 
   1   7  14       60.93       55.54      4.62 o 
   2   7  14       10.81       12.05      3.90 o 
   3   7  14       34.80       36.16      3.33 o 
   4   7  14       73.47       79.81      4.84 o 
   5   7  14       18.16       17.13      5.52 o 
   6   7  14       33.33       24.01     24.48 o 
   7   7  14        9.12        1.40      3.80 o 
   8   7  14       16.00        4.86      8.51 o 
   1   8  14        2.46        1.29      2.73 o 
   2   8  14       94.02      101.77      8.41 o 
   3   8  14       45.10       31.19      6.19 o 
   4   8  14        1.41        2.33      2.15 o 
   5   8  14       14.60        9.59      3.31 o 
   6   8  14       30.37       19.65      4.36 o 
   7   8  14       69.74       75.00      9.41 o 
   3   9  14        0.62        1.21      2.88 o 
   4   9  14       26.68       14.59      9.31 o 
   5   9  14        0.35        0.59      1.78 o 
   6   9  14       14.46        8.47      4.26 o 
   0  -1  15       66.82       73.96      6.50 o 
   2  -1  15       66.74       79.47      6.77 o 
  -1   0  15       95.94      106.57      9.79 o 
   0   0  15        0.01       -0.27      3.25 o 
   1   0  15       64.54       80.68      7.73 o 
   2   0  15       12.97       11.67     11.10 o 
   3   0  15        3.48        4.69      4.69 o 
   4   0  15       46.83       51.55     13.49 o 
  -2   1  15       17.30       18.10      4.42 o 
  -1   1  15      258.55      271.58     12.05 o 
   0   1  15       97.63       96.24      8.39 o 
   1   1  15       12.56       11.53     10.70 o 
   2   1  15        2.19        0.16      3.43 o 
   3   1  15      109.92      117.56      9.42 o 
   4   1  15       45.05       49.74      5.87 o 
   5   1  15        5.91        4.10      3.78 o 
  -1   2  15      302.72      367.23     15.61 o 
   0   2  15      256.10      272.48     14.44 o 
   1   2  15        1.44        1.65      3.27 o 
   2   2  15        3.42        1.34      2.29 o 
   3   2  15       36.30       39.94      5.56 o 
   4   2  15      116.20      152.44     11.91 o 
   5   2  15       46.76       44.62      5.76 o 
  -1   3  15       49.65       49.93      7.02 o 
   0   3  15        1.27        3.31      3.43 o 
   1   3  15       97.42       98.05     19.03 o 
   2   3  15       21.85       28.58      4.85 o 
   3   3  15       37.72       35.66      5.49 o 
   4   3  15       87.04      110.04      9.42 o 
   5   3  15        0.61        2.19      4.13 o 
   6   3  15        5.32        6.68      6.47 o 
   0   4  15        5.36        2.81      3.67 o 
   1   4  15       72.75       72.17      7.58 o 
   2   4  15       25.87       18.98     11.78 o 
   3   4  15        1.38        0.79      4.78 o 
   4   4  15        4.53        3.27      5.66 o 
   5   4  15        0.12        0.62      3.19 o 
   6   4  15        0.00        1.75      3.71 o 
   1   5  15        8.60       12.90      4.80 o 
   2   5  15       30.52       25.18     11.23 o 
   3   5  15        6.95        7.41      9.05 o 
   4   5  15        1.67        0.86      2.13 o 
   5   5  15        1.71        2.24      3.11 o 
   6   5  15        1.85        0.80      2.78 o 
   7   5  15        3.35        2.13      3.29 o 
   1   6  15       20.08       13.89      4.70 o 
   2   6  15       51.30       43.82      6.55 o 
   3   6  15        0.16       -0.15      3.91 o 
   4   6  15        6.77        3.03      5.60 o 
   5   6  15       47.23       36.71     24.71 o 
   6   6  15        4.76        1.94      3.51 o 
   7   6  15        2.66        6.21      6.52 o 
   0   7  15       26.09       22.09      2.81 o 
   2   7  15       17.11       24.60      5.46 o 
   3   7  15       28.77       33.68      7.09 o 
   4   7  15      104.59      120.66     10.68 o 
   5   7  15       93.62      115.17     23.66 o 
   6   7  15       10.94       10.42     13.50 o 
   2   8  15      142.67      168.68      7.02 o 
   3   8  15        0.57        2.34      4.22 o 
   4   8  15        3.90        2.68      4.17 o 
   5   8  15        3.90        3.99      4.23 o 
   6   8  15        0.69        4.51      4.17 o 
   0   0  16       32.27       23.79      9.48 o 
   1   0  16        0.13       -0.43      3.92 o 
  -1   1  16        2.40        3.77      3.64 o 
   0   1  16       65.34       64.83     11.06 o 
   1   1  16       38.65       48.83      5.99 o 
   2   1  16       17.91        6.44     10.08 o 
   3   1  16       20.65        9.78     15.35 o 
  -1   2  16      104.90       98.67      9.01 o 
   0   2  16       82.65       74.69      8.25 o 
   1   2  16       67.33       66.88     13.94 o 
   2   2  16       32.48       24.91     19.54 o 
   3   2  16       35.02       34.65      5.65 o 
   4   2  16       81.22       97.76      9.31 o 
  -1   3  16      113.54      122.01      9.34 o 
   0   3  16       14.99       15.62      5.14 o 
   1   3  16        8.67       10.56     11.97 o 
   2   3  16        1.22        2.68      4.78 o 
   3   3  16        8.15        2.39      3.41 o 
   4   3  16       10.49        5.31      6.49 o 
   0   4  16       11.86       12.11      5.08 o 
   1   4  16       20.32       17.40      4.94 o 
   2   4  16        2.82        2.98      3.98 o 
   3   4  16        3.91        2.69      3.92 o 
   4   4  16       14.57       11.49      8.96 o 
   5   4  16       64.17       47.18     19.83 o 
   1   5  16       11.68       13.94      4.49 o 
   2   5  16        0.64        2.41      3.30 o 
   3   5  16        1.47        2.69      3.25 o 
   4   5  16        1.82        2.31      5.35 o 
   5   5  16        3.62        3.25      7.17 o 
   2   6  16       11.25       12.48      5.63 o 
   3   6  16       57.50       50.30     21.73 o 
   4   6  16       10.29       10.02      4.71 o 
   5   6  16       95.71       99.87     17.34 o 
   3   7  16       15.28       17.38      5.18 o 
   4   7  16        0.42        1.56      4.19 o 
                                                 
